# Supplementary material for: (4-Meth­oxy­phen­yl)(4-propyl­cyclo­hex­yl)methanone
Source: Acta Crystallogr Sect E Struct Rep Online. 2013 Feb 20;69(Pt 3):o404. doi: 10.1107/S1600536813003644 (PMC3588551; doi:10.1107/S1600536813003644)
Supplement: Supplementary file 1 [file e-69-0o404-sup1.cif]

##############################################################################
#                                                                            #
# This CIF contains the data in a paper accepted for publication in          #
# Acta Crystallographica Section E. It conforms to the requirements of       #
# Notes for Authors for Acta Crystallographica Section E, and has been       #
# peer reviewed under the auspices of the IUCr Commission on Journals.       #
#                                                                            #
# Full details of the Crystallographic Information File format               #
# are given in the paper "The Crystallographic Information File (CIF):       #
# a New Standard Archive File for Crystallography" by S. R. Hall, F. H.      #
# Allen and I. D. Brown [Acta Cryst. (1991), A47, 655-685].                  #
#                                                                            #
# The current version of the core CIF dictionary is obtainable from          #
# ftp://ftp.iucr.org/pub/cif_core.dic.                                       #
#                                                                            #
# Software is freely available for graphical display of the structure(s)     #
# in this CIF. For information consult the CIF software page                 #
# http://www.iucr.org/resources/cif/software.                                #
#                                                                            #
# This file may be used for bona fide research purposes within the           #
# scientific community so long as proper attribution is given to the journal # 
# article from which it was obtained.                                        #
#                                                                            #
##############################################################################
data_I
_audit_creation_method     SHELXL-97
_chemical_name_systematic
;
(4-Methoxyphenyl)(4-propylcyclohexyl)methanone
;
_chemical_name_common     ?
_chemical_formula_moiety     'C17 H24 O2'
_chemical_formula_sum     'C17 H24 O2'
_chemical_formula_iupac     'C17 H24 O2'
_chemical_formula_weight     260.36
_chemical_melting_point     ?
_symmetry_cell_setting     triclinic
_symmetry_space_group_name_H-M     'P -1'
_symmetry_space_group_name_Hall     '-P 1'
loop_
    _symmetry_equiv_pos_as_xyz
    'x, y, z'
    '-x, -y, -z'
_cell_length_a     5.6790(10)
_cell_length_b     7.3260(12)
_cell_length_c     35.020(4)
_cell_angle_alpha     93.740(10)
_cell_angle_beta     91.877(6)
_cell_angle_gamma     94.4360(10)
_cell_volume     1448.5(4)
_cell_formula_units_Z     4
_cell_measurement_reflns_used     3880
_cell_measurement_theta_min     1.70
_cell_measurement_theta_max     27.90
_cell_measurement_temperature     113(2)
_exptl_crystal_description     prism
_exptl_crystal_colour     colorless
_exptl_crystal_size_max     0.18
_exptl_crystal_size_mid     0.16
_exptl_crystal_size_min     0.14
_exptl_crystal_density_diffrn     1.194
_exptl_crystal_density_meas     ?
_exptl_crystal_density_method     'not measured'
_exptl_crystal_F_000     568
_exptl_absorpt_coefficient_mu     0.076
_exptl_absorpt_correction_type     multi-scan
_exptl_absorpt_process_details     '(CrystalClear; Rigaku/MSC, 2009)'
_exptl_absorpt_correction_T_min     0.9864
_exptl_absorpt_correction_T_max     0.9894
_exptl_special_details
;
;
_diffrn_ambient_temperature     113(2)
_diffrn_radiation_type     MoK\a
_diffrn_radiation_wavelength     0.71075
_diffrn_radiation_source     'rotating anode'
_diffrn_radiation_monochromator     multilayer
_diffrn_measurement_device_type     'Rigaku Saturn724 CCD'
_diffrn_measurement_method     \w
_diffrn_detector_area_resol_mean     14.222
_diffrn_reflns_number     14496
_diffrn_reflns_av_R_equivalents     0.0268
_diffrn_reflns_av_sigmaI/netI     0.0482
_diffrn_reflns_theta_min     1.75
_diffrn_reflns_theta_max     27.87
_diffrn_reflns_theta_full     25.00
_diffrn_measured_fraction_theta_max     0.975
_diffrn_measured_fraction_theta_full     0.990
_diffrn_reflns_limit_h_min     -7
_diffrn_reflns_limit_h_max     7
_diffrn_reflns_limit_k_min     -9
_diffrn_reflns_limit_k_max     9
_diffrn_reflns_limit_l_min     -45
_diffrn_reflns_limit_l_max     45
_diffrn_standards_number     0
_diffrn_standards_interval_count     0
_diffrn_standards_interval_time     0
_diffrn_standards_decay_%     0
_refine_special_details
;
Refinement of <i>F</i>^2^ against ALL reflections. The weighted <i>R</i>-factor
<i>wR</i> and goodness of fit <i>S</i> are based on <i>F</i>^2^, conventional
<i>R</i>-factors <i>R</i> are based on <i>F</i>, with <i>F</i> set to zero for
negative <i>F</i>^2^. The threshold expression of <i>F</i>^2^ >
\s(<i>F</i>^2^) is used only for calculating <i>R</i>-factors(gt) <i>etc</i>.
and is not relevant to the choice of reflections for refinement.
<i>R</i>-factors based on <i>F</i>^2^ are statistically about twice as large
as those based on <i>F</i>, and <i>R</i>- factors based on ALL data will be
even larger.
;
_reflns_number_total     6762
_reflns_number_gt     5234
_reflns_threshold_expression     I>2sigma(I)
_refine_ls_structure_factor_coef     Fsqd
_refine_ls_matrix_type     full
_refine_ls_R_factor_all     0.0566
_refine_ls_R_factor_gt     0.0448
_refine_ls_wR_factor_gt     0.1193
_refine_ls_wR_factor_ref     0.1292
_refine_ls_goodness_of_fit_ref     1.029
_refine_ls_restrained_S_all     1.029
_refine_ls_number_reflns     6762
_refine_ls_number_parameters     347
_refine_ls_number_restraints     0
_refine_ls_hydrogen_treatment     constr
_refine_ls_weighting_scheme     calc
_refine_ls_weighting_details
                 'calc w=1/[\s^2^(Fo^2^)+(0.0748P)^2^] where P=(Fo^2^+2Fc^2^)/3'
_atom_sites_solution_hydrogens     geom
_atom_sites_solution_primary     direct
_atom_sites_solution_secondary     difmap
_refine_ls_shift/su_max     0.001
_refine_ls_shift/su_mean     0.000
_refine_diff_density_max     0.372
_refine_diff_density_min     -0.209
_refine_ls_extinction_method     none
_refine_ls_extinction_coef     ?
loop_
    _atom_type_symbol
    _atom_type_description
    _atom_type_scat_dispersion_real
    _atom_type_scat_dispersion_imag
    _atom_type_scat_source
    'C' 'C' 0.0033 0.0016
                         'International Tables Vol C Tables 4.2.6.8 and 6.1.1.4'
    'H' 'H' 0.0000 0.0000
                         'International Tables Vol C Tables 4.2.6.8 and 6.1.1.4'
    'O' 'O' 0.0106 0.0060
                         'International Tables Vol C Tables 4.2.6.8 and 6.1.1.4'
_computing_data_collection     'CrystalClear (Rigaku/MSC, 2009)'
_computing_cell_refinement     'CrystalClear (Rigaku/MSC, 2009)'
_computing_data_reduction     'CrystalClear (Rigaku/MSC, 2009)'
_computing_structure_solution     'SHELXS97 (Sheldrick, 2008)'
_computing_structure_refinement     'SHELXL97 (Sheldrick, 2008)'
_computing_molecular_graphics     'SHELXTL (Sheldrick, 2008)'
_computing_publication_material     'SHELXTL (Sheldrick, 2008)'
loop_
    _atom_site_type_symbol
    _atom_site_label
    _atom_site_fract_x
    _atom_site_fract_y
    _atom_site_fract_z
    _atom_site_U_iso_or_equiv
    _atom_site_adp_type
    _atom_site_calc_flag
    _atom_site_refinement_flags
    _atom_site_occupancy
    _atom_site_symmetry_multiplicity
    _atom_site_disorder_assembly
    _atom_site_disorder_group
    O O1 0.99880(12) 0.35024(11) 0.15912(2) 0.0289(2) Uani d . 1 1 . .
    O O2 0.66126(13) 0.59253(10) 0.32334(2) 0.02519(18) Uani d . 1 1 . .
    O O3 -0.01039(13) 1.20793(12) 0.33989(2) 0.0331(2) Uani d . 1 1 . .
    O O4 0.30237(13) 0.86232(11) 0.18076(2) 0.02688(19) Uani d . 1 1 . .
    C C1 0.79648(17) 0.37013(14) 0.16884(3) 0.0199(2) Uani d . 1 1 . .
    C C2 0.75366(17) 0.43668(13) 0.20893(3) 0.0182(2) Uani d . 1 1 . .
    C C3 0.94045(17) 0.53011(13) 0.23066(3) 0.0200(2) Uani d . 1 1 . .
    H H3 1.0873 0.5551 0.2190 0.024 Uiso calc R 1 1 . .
    C C4 0.91789(17) 0.58768(14) 0.26880(3) 0.0210(2) Uani d . 1 1 . .
    H H4 1.0461 0.6539 0.2830 0.025 Uiso calc R 1 1 . .
    C C5 0.70437(18) 0.54689(13) 0.28593(3) 0.0197(2) Uani d . 1 1 . .
    C C6 0.51423(17) 0.45635(13) 0.26461(3) 0.0207(2) Uani d . 1 1 . .
    H H6 0.3679 0.4310 0.2763 0.025 Uiso calc R 1 1 . .
    C C7 0.53761(17) 0.40306(13) 0.22639(3) 0.0200(2) Uani d . 1 1 . .
    H H7 0.4062 0.3432 0.2119 0.024 Uiso calc R 1 1 . .
    C C8 0.8581(2) 0.66708(16) 0.34736(3) 0.0295(3) Uani d . 1 1 . .
    H H8A 0.9838 0.5827 0.3462 0.035 Uiso calc R 1 1 . .
    H H8B 0.8084 0.6839 0.3738 0.035 Uiso calc R 1 1 . .
    H H8C 0.9171 0.7858 0.3386 0.035 Uiso calc R 1 1 . .
    C C9 0.59203(17) 0.33767(14) 0.13965(3) 0.0208(2) Uani d . 1 1 . .
    H H9 0.4431 0.3066 0.1531 0.025 Uiso calc R 1 1 . .
    C C10 0.63021(19) 0.18261(14) 0.10969(3) 0.0246(2) Uani d . 1 1 . .
    H H10A 0.7868 0.2058 0.0986 0.030 Uiso calc R 1 1 . .
    H H10B 0.6292 0.0652 0.1222 0.030 Uiso calc R 1 1 . .
    C C11 0.43893(19) 0.16664(14) 0.07775(3) 0.0248(2) Uani d . 1 1 . .
    H H11A 0.2841 0.1324 0.0886 0.030 Uiso calc R 1 1 . .
    H H11B 0.4724 0.0677 0.0585 0.030 Uiso calc R 1 1 . .
    C C12 0.42516(18) 0.34571(14) 0.05803(3) 0.0216(2) Uani d . 1 1 . .
    H H12 0.5817 0.3762 0.0468 0.026 Uiso calc R 1 1 . .
    C C13 0.38275(19) 0.49986(15) 0.08810(3) 0.0240(2) Uani d . 1 1 . .
    H H13A 0.3811 0.6171 0.0756 0.029 Uiso calc R 1 1 . .
    H H13B 0.2260 0.4743 0.0990 0.029 Uiso calc R 1 1 . .
    C C14 0.57195(19) 0.51957(14) 0.12039(3) 0.0241(2) Uani d . 1 1 . .
    H H14A 0.5325 0.6157 0.1398 0.029 Uiso calc R 1 1 . .
    H H14B 0.7263 0.5589 0.1100 0.029 Uiso calc R 1 1 . .
    C C15 0.23631(18) 0.33204(15) 0.02564(3) 0.0242(2) Uani d . 1 1 . .
    H H15A 0.0826 0.2907 0.0360 0.029 Uiso calc R 1 1 . .
    H H15B 0.2219 0.4561 0.0166 0.029 Uiso calc R 1 1 . .
    C C16 0.2837(2) 0.20226(16) -0.00861(3) 0.0273(2) Uani d . 1 1 . .
    H H16A 0.4423 0.2373 -0.0180 0.033 Uiso calc R 1 1 . .
    H H16B 0.2845 0.0758 -0.0002 0.033 Uiso calc R 1 1 . .
    C C17 0.1010(2) 0.20485(17) -0.04126(3) 0.0315(3) Uani d . 1 1 . .
    H H17A -0.0554 0.1643 -0.0325 0.038 Uiso calc R 1 1 . .
    H H17B 0.1419 0.1221 -0.0627 0.038 Uiso calc R 1 1 . .
    H H17C 0.0987 0.3298 -0.0496 0.038 Uiso calc R 1 1 . .
    C C18 0.18165(18) 1.15443(14) 0.33140(3) 0.0213(2) Uani d . 1 1 . .
    C C19 0.21375(17) 1.07129(13) 0.29201(3) 0.0192(2) Uani d . 1 1 . .
    C C20 0.03936(17) 1.08960(13) 0.26396(3) 0.0200(2) Uani d . 1 1 . .
    H H20 -0.0977 1.1492 0.2707 0.024 Uiso calc R 1 1 . .
    C C21 0.06192(17) 1.02246(14) 0.22640(3) 0.0210(2) Uani d . 1 1 . .
    H H21 -0.0576 1.0371 0.2075 0.025 Uiso calc R 1 1 . .
    C C22 0.26183(18) 0.93344(13) 0.21679(3) 0.0209(2) Uani d . 1 1 . .
    C C23 0.43692(17) 0.91194(14) 0.24449(3) 0.0212(2) Uani d . 1 1 . .
    H H23 0.5717 0.8492 0.2379 0.025 Uiso calc R 1 1 . .
    C C24 0.41410(17) 0.98210(14) 0.28166(3) 0.0207(2) Uani d . 1 1 . .
    H H24 0.5356 0.9698 0.3004 0.025 Uiso calc R 1 1 . .
    C C25 0.1211(2) 0.87346(16) 0.15194(3) 0.0308(3) Uani d . 1 1 . .
    H H25A -0.0256 0.8085 0.1595 0.037 Uiso calc R 1 1 . .
    H H25B 0.1695 0.8170 0.1276 0.037 Uiso calc R 1 1 . .
    H H25C 0.0951 1.0025 0.1489 0.037 Uiso calc R 1 1 . .
    C C26 0.38631(17) 1.17056(14) 0.36072(3) 0.0203(2) Uani d . 1 1 . .
    H H26 0.5374 1.1922 0.3472 0.024 Uiso calc R 1 1 . .
    C C27 0.36464(18) 1.33026(14) 0.39046(3) 0.0230(2) Uani d . 1 1 . .
    H H27A 0.3720 1.4468 0.3776 0.028 Uiso calc R 1 1 . .
    H H27B 0.2095 1.3151 0.4025 0.028 Uiso calc R 1 1 . .
    C C28 0.56124(18) 1.33969(14) 0.42140(3) 0.0240(2) Uani d . 1 1 . .
    H H28A 0.5397 1.4424 0.4404 0.029 Uiso calc R 1 1 . .
    H H28B 0.7156 1.3647 0.4096 0.029 Uiso calc R 1 1 . .
    C C29 0.56315(18) 1.16106(14) 0.44176(3) 0.0220(2) Uani d . 1 1 . .
    H H29 0.4071 1.1399 0.4538 0.026 Uiso calc R 1 1 . .
    C C30 0.58677(19) 1.00186(14) 0.41190(3) 0.0235(2) Uani d . 1 1 . .
    H H30A 0.7421 1.0185 0.4000 0.028 Uiso calc R 1 1 . .
    H H30B 0.5812 0.8853 0.4248 0.028 Uiso calc R 1 1 . .
    C C31 0.39091(18) 0.98958(14) 0.38069(3) 0.0231(2) Uani d . 1 1 . .
    H H31A 0.2364 0.9614 0.3922 0.028 Uiso calc R 1 1 . .
    H H31B 0.4163 0.8884 0.3615 0.028 Uiso calc R 1 1 . .
    C C32 0.75613(19) 1.16748(15) 0.47336(3) 0.0242(2) Uani d . 1 1 . .
    H H32A 0.7643 1.0425 0.4823 0.029 Uiso calc R 1 1 . .
    H H32B 0.9100 1.2033 0.4624 0.029 Uiso calc R 1 1 . .
    C C33 0.7207(2) 1.29943(15) 0.50788(3) 0.0268(2) Uani d . 1 1 . .
    H H33A 0.7267 1.4263 0.4996 0.032 Uiso calc R 1 1 . .
    H H33B 0.5621 1.2702 0.5179 0.032 Uiso calc R 1 1 . .
    C C34 0.9062(2) 1.28984(16) 0.53987(3) 0.0307(3) Uani d . 1 1 . .
    H H34A 0.9018 1.1644 0.5481 0.037 Uiso calc R 1 1 . .
    H H34B 0.8731 1.3743 0.5615 0.037 Uiso calc R 1 1 . .
    H H34C 1.0631 1.3246 0.5305 0.037 Uiso calc R 1 1 . .
loop_
    _atom_site_aniso_label
    _atom_site_aniso_U_11
    _atom_site_aniso_U_22
    _atom_site_aniso_U_33
    _atom_site_aniso_U_12
    _atom_site_aniso_U_13
    _atom_site_aniso_U_23
    O1 0.0202(4) 0.0423(5) 0.0243(4) 0.0054(3) 0.0018(3) -0.0008(3)
    O2 0.0282(4) 0.0283(4) 0.0184(4) 0.0021(3) 0.0006(3) -0.0026(3)
    O3 0.0219(4) 0.0504(5) 0.0271(4) 0.0089(4) 0.0020(3) -0.0033(4)
    O4 0.0308(4) 0.0312(4) 0.0187(4) 0.0075(3) -0.0016(3) -0.0025(3)
    C1 0.0203(5) 0.0204(5) 0.0191(5) 0.0023(4) 0.0004(4) 0.0026(4)
    C2 0.0188(5) 0.0171(5) 0.0190(5) 0.0026(4) -0.0008(4) 0.0035(4)
    C3 0.0182(5) 0.0200(5) 0.0221(5) 0.0015(4) 0.0001(4) 0.0041(4)
    C4 0.0192(5) 0.0196(5) 0.0239(5) 0.0007(4) -0.0028(4) 0.0016(4)
    C5 0.0250(5) 0.0171(5) 0.0175(5) 0.0047(4) 0.0008(4) 0.0024(4)
    C6 0.0195(5) 0.0187(5) 0.0243(5) 0.0008(4) 0.0037(4) 0.0035(4)
    C7 0.0180(5) 0.0176(5) 0.0240(5) 0.0000(4) -0.0010(4) 0.0012(4)
    C8 0.0341(6) 0.0328(6) 0.0206(5) 0.0039(5) -0.0051(4) -0.0045(4)
    C9 0.0184(5) 0.0265(5) 0.0174(5) 0.0024(4) -0.0004(4) 0.0007(4)
    C10 0.0285(6) 0.0226(5) 0.0226(5) 0.0060(4) -0.0039(4) -0.0010(4)
    C11 0.0290(6) 0.0229(5) 0.0217(5) 0.0019(4) -0.0047(4) -0.0021(4)
    C12 0.0217(5) 0.0264(5) 0.0166(5) 0.0032(4) -0.0003(4) -0.0006(4)
    C13 0.0291(6) 0.0250(5) 0.0185(5) 0.0082(4) -0.0028(4) -0.0001(4)
    C14 0.0282(6) 0.0242(5) 0.0198(5) 0.0057(4) -0.0026(4) -0.0021(4)
    C15 0.0261(6) 0.0284(6) 0.0182(5) 0.0055(4) -0.0022(4) -0.0005(4)
    C16 0.0319(6) 0.0291(6) 0.0207(5) 0.0056(5) -0.0028(4) -0.0022(4)
    C17 0.0382(7) 0.0336(6) 0.0215(5) 0.0033(5) -0.0072(5) -0.0029(5)
    C18 0.0203(5) 0.0230(5) 0.0208(5) 0.0008(4) 0.0020(4) 0.0038(4)
    C19 0.0188(5) 0.0179(5) 0.0207(5) -0.0016(4) 0.0005(4) 0.0028(4)
    C20 0.0173(5) 0.0191(5) 0.0237(5) 0.0001(4) 0.0007(4) 0.0034(4)
    C21 0.0205(5) 0.0204(5) 0.0221(5) 0.0002(4) -0.0031(4) 0.0037(4)
    C22 0.0252(5) 0.0178(5) 0.0196(5) -0.0002(4) 0.0024(4) 0.0019(4)
    C23 0.0204(5) 0.0200(5) 0.0238(5) 0.0028(4) 0.0020(4) 0.0034(4)
    C24 0.0193(5) 0.0216(5) 0.0215(5) 0.0008(4) -0.0009(4) 0.0046(4)
    C25 0.0371(7) 0.0338(6) 0.0211(5) 0.0078(5) -0.0053(4) -0.0025(4)
    C26 0.0197(5) 0.0229(5) 0.0181(5) 0.0016(4) 0.0009(4) 0.0010(4)
    C27 0.0250(5) 0.0231(5) 0.0209(5) 0.0045(4) -0.0003(4) 0.0003(4)
    C28 0.0267(6) 0.0231(5) 0.0218(5) 0.0023(4) -0.0017(4) -0.0018(4)
    C29 0.0229(5) 0.0251(5) 0.0181(5) 0.0030(4) 0.0003(4) -0.0001(4)
    C30 0.0288(6) 0.0226(5) 0.0192(5) 0.0049(4) -0.0012(4) 0.0001(4)
    C31 0.0260(5) 0.0228(5) 0.0202(5) 0.0010(4) -0.0001(4) 0.0001(4)
    C32 0.0259(6) 0.0274(6) 0.0196(5) 0.0057(4) -0.0017(4) -0.0002(4)
    C33 0.0319(6) 0.0275(6) 0.0207(5) 0.0051(4) -0.0020(4) -0.0017(4)
    C34 0.0361(7) 0.0326(6) 0.0226(5) 0.0027(5) -0.0063(5) -0.0010(4)
_geom_special_details
;
All e.s.d.'s (except the e.s.d. in the dihedral angle between two l.s. planes)
are estimated using the full covariance matrix. The cell e.s.d.'s are taken
into account individually in the estimation of e.s.d.'s in distances, angles
and torsion angles; correlations between e.s.d.'s in cell parameters are only
used when they are defined by crystal symmetry. An approximate (isotropic)
treatment of cell e.s.d.'s is used for estimating e.s.d.'s involving l.s.
planes.
;
loop_
    _geom_bond_atom_site_label_1
    _geom_bond_atom_site_label_2
    _geom_bond_site_symmetry_2
    _geom_bond_distance
    _geom_bond_publ_flag
    O1 C1 . 1.2256(12) ?
    O2 C5 . 1.3657(11) ?
    O2 C8 . 1.4280(12) ?
    O3 C18 . 1.2261(12) ?
    O4 C22 . 1.3669(11) ?
    O4 C25 . 1.4284(12) ?
    C1 C2 . 1.4897(13) ?
    C1 C9 . 1.5157(13) ?
    C2 C3 . 1.3927(13) ?
    C2 C7 . 1.4007(13) ?
    C3 C4 . 1.3872(13) ?
    C3 H3 . 0.9500 ?
    C4 C5 . 1.3909(14) ?
    C4 H4 . 0.9500 ?
    C5 C6 . 1.3910(14) ?
    C6 C7 . 1.3834(13) ?
    C6 H6 . 0.9500 ?
    C7 H7 . 0.9500 ?
    C8 H8A . 0.9800 ?
    C8 H8B . 0.9800 ?
    C8 H8C . 0.9800 ?
    C9 C10 . 1.5285(13) ?
    C9 C14 . 1.5426(15) ?
    C9 H9 . 1.0000 ?
    C10 C11 . 1.5259(14) ?
    C10 H10A . 0.9900 ?
    C10 H10B . 0.9900 ?
    C11 C12 . 1.5278(15) ?
    C11 H11A . 0.9900 ?
    C11 H11B . 0.9900 ?
    C12 C15 . 1.5284(14) ?
    C12 C13 . 1.5314(13) ?
    C12 H12 . 1.0000 ?
    C13 C14 . 1.5262(14) ?
    C13 H13A . 0.9900 ?
    C13 H13B . 0.9900 ?
    C14 H14A . 0.9900 ?
    C14 H14B . 0.9900 ?
    C15 C16 . 1.5253(13) ?
    C15 H15A . 0.9900 ?
    C15 H15B . 0.9900 ?
    C16 C17 . 1.5207(15) ?
    C16 H16A . 0.9900 ?
    C16 H16B . 0.9900 ?
    C17 H17A . 0.9800 ?
    C17 H17B . 0.9800 ?
    C17 H17C . 0.9800 ?
    C18 C19 . 1.4937(13) ?
    C18 C26 . 1.5178(14) ?
    C19 C20 . 1.3921(13) ?
    C19 C24 . 1.4014(14) ?
    C20 C21 . 1.3874(13) ?
    C20 H20 . 0.9500 ?
    C21 C22 . 1.3922(14) ?
    C21 H21 . 0.9500 ?
    C22 C23 . 1.3913(14) ?
    C23 C24 . 1.3816(13) ?
    C23 H23 . 0.9500 ?
    C24 H24 . 0.9500 ?
    C25 H25A . 0.9800 ?
    C25 H25B . 0.9800 ?
    C25 H25C . 0.9800 ?
    C26 C27 . 1.5298(13) ?
    C26 C31 . 1.5404(14) ?
    C26 H26 . 1.0000 ?
    C27 C28 . 1.5246(14) ?
    C27 H27A . 0.9900 ?
    C27 H27B . 0.9900 ?
    C28 C29 . 1.5311(15) ?
    C28 H28A . 0.9900 ?
    C28 H28B . 0.9900 ?
    C29 C32 . 1.5277(14) ?
    C29 C30 . 1.5316(13) ?
    C29 H29 . 1.0000 ?
    C30 C31 . 1.5270(14) ?
    C30 H30A . 0.9900 ?
    C30 H30B . 0.9900 ?
    C31 H31A . 0.9900 ?
    C31 H31B . 0.9900 ?
    C32 C33 . 1.5263(13) ?
    C32 H32A . 0.9900 ?
    C32 H32B . 0.9900 ?
    C33 C34 . 1.5210(15) ?
    C33 H33A . 0.9900 ?
    C33 H33B . 0.9900 ?
    C34 H34A . 0.9800 ?
    C34 H34B . 0.9800 ?
    C34 H34C . 0.9800 ?
loop_
    _geom_angle_atom_site_label_1
    _geom_angle_atom_site_label_2
    _geom_angle_atom_site_label_3
    _geom_angle_site_symmetry_1
    _geom_angle_site_symmetry_3
    _geom_angle
    _geom_angle_publ_flag
    C5 O2 C8 . . 117.03(8) ?
    C22 O4 C25 . . 117.07(8) ?
    O1 C1 C2 . . 119.73(9) ?
    O1 C1 C9 . . 120.15(8) ?
    C2 C1 C9 . . 120.03(8) ?
    C3 C2 C7 . . 118.32(9) ?
    C3 C2 C1 . . 118.42(9) ?
    C7 C2 C1 . . 123.20(8) ?
    C4 C3 C2 . . 121.78(9) ?
    C4 C3 H3 . . 119.1 ?
    C2 C3 H3 . . 119.1 ?
    C3 C4 C5 . . 118.89(9) ?
    C3 C4 H4 . . 120.6 ?
    C5 C4 H4 . . 120.6 ?
    O2 C5 C4 . . 124.58(9) ?
    O2 C5 C6 . . 115.13(9) ?
    C4 C5 C6 . . 120.28(9) ?
    C7 C6 C5 . . 120.20(9) ?
    C7 C6 H6 . . 119.9 ?
    C5 C6 H6 . . 119.9 ?
    C6 C7 C2 . . 120.46(9) ?
    C6 C7 H7 . . 119.8 ?
    C2 C7 H7 . . 119.8 ?
    O2 C8 H8A . . 109.5 ?
    O2 C8 H8B . . 109.5 ?
    H8A C8 H8B . . 109.5 ?
    O2 C8 H8C . . 109.5 ?
    H8A C8 H8C . . 109.5 ?
    H8B C8 H8C . . 109.5 ?
    C1 C9 C10 . . 112.01(8) ?
    C1 C9 C14 . . 106.69(8) ?
    C10 C9 C14 . . 110.37(8) ?
    C1 C9 H9 . . 109.2 ?
    C10 C9 H9 . . 109.2 ?
    C14 C9 H9 . . 109.2 ?
    C11 C10 C9 . . 111.57(8) ?
    C11 C10 H10A . . 109.3 ?
    C9 C10 H10A . . 109.3 ?
    C11 C10 H10B . . 109.3 ?
    C9 C10 H10B . . 109.3 ?
    H10A C10 H10B . . 108.0 ?
    C10 C11 C12 . . 112.08(9) ?
    C10 C11 H11A . . 109.2 ?
    C12 C11 H11A . . 109.2 ?
    C10 C11 H11B . . 109.2 ?
    C12 C11 H11B . . 109.2 ?
    H11A C11 H11B . . 107.9 ?
    C11 C12 C15 . . 112.92(9) ?
    C11 C12 C13 . . 109.03(8) ?
    C15 C12 C13 . . 111.00(8) ?
    C11 C12 H12 . . 107.9 ?
    C15 C12 H12 . . 107.9 ?
    C13 C12 H12 . . 107.9 ?
    C14 C13 C12 . . 112.18(8) ?
    C14 C13 H13A . . 109.2 ?
    C12 C13 H13A . . 109.2 ?
    C14 C13 H13B . . 109.2 ?
    C12 C13 H13B . . 109.2 ?
    H13A C13 H13B . . 107.9 ?
    C13 C14 C9 . . 111.59(9) ?
    C13 C14 H14A . . 109.3 ?
    C9 C14 H14A . . 109.3 ?
    C13 C14 H14B . . 109.3 ?
    C9 C14 H14B . . 109.3 ?
    H14A C14 H14B . . 108.0 ?
    C16 C15 C12 . . 114.86(9) ?
    C16 C15 H15A . . 108.6 ?
    C12 C15 H15A . . 108.6 ?
    C16 C15 H15B . . 108.6 ?
    C12 C15 H15B . . 108.6 ?
    H15A C15 H15B . . 107.5 ?
    C17 C16 C15 . . 112.75(9) ?
    C17 C16 H16A . . 109.0 ?
    C15 C16 H16A . . 109.0 ?
    C17 C16 H16B . . 109.0 ?
    C15 C16 H16B . . 109.0 ?
    H16A C16 H16B . . 107.8 ?
    C16 C17 H17A . . 109.5 ?
    C16 C17 H17B . . 109.5 ?
    H17A C17 H17B . . 109.5 ?
    C16 C17 H17C . . 109.5 ?
    H17A C17 H17C . . 109.5 ?
    H17B C17 H17C . . 109.5 ?
    O3 C18 C19 . . 119.74(9) ?
    O3 C18 C26 . . 120.49(9) ?
    C19 C18 C26 . . 119.77(8) ?
    C20 C19 C24 . . 118.60(9) ?
    C20 C19 C18 . . 118.07(9) ?
    C24 C19 C18 . . 123.28(9) ?
    C21 C20 C19 . . 121.24(9) ?
    C21 C20 H20 . . 119.4 ?
    C19 C20 H20 . . 119.4 ?
    C20 C21 C22 . . 119.19(9) ?
    C20 C21 H21 . . 120.4 ?
    C22 C21 H21 . . 120.4 ?
    O4 C22 C23 . . 115.43(9) ?
    O4 C22 C21 . . 124.12(9) ?
    C23 C22 C21 . . 120.46(9) ?
    C24 C23 C22 . . 119.76(9) ?
    C24 C23 H23 . . 120.1 ?
    C22 C23 H23 . . 120.1 ?
    C23 C24 C19 . . 120.73(9) ?
    C23 C24 H24 . . 119.6 ?
    C19 C24 H24 . . 119.6 ?
    O4 C25 H25A . . 109.5 ?
    O4 C25 H25B . . 109.5 ?
    H25A C25 H25B . . 109.5 ?
    O4 C25 H25C . . 109.5 ?
    H25A C25 H25C . . 109.5 ?
    H25B C25 H25C . . 109.5 ?
    C18 C26 C27 . . 111.17(8) ?
    C18 C26 C31 . . 109.14(8) ?
    C27 C26 C31 . . 109.91(8) ?
    C18 C26 H26 . . 108.9 ?
    C27 C26 H26 . . 108.9 ?
    C31 C26 H26 . . 108.9 ?
    C28 C27 C26 . . 111.38(8) ?
    C28 C27 H27A . . 109.4 ?
    C26 C27 H27A . . 109.4 ?
    C28 C27 H27B . . 109.4 ?
    C26 C27 H27B . . 109.4 ?
    H27A C27 H27B . . 108.0 ?
    C27 C28 C29 . . 111.88(9) ?
    C27 C28 H28A . . 109.2 ?
    C29 C28 H28A . . 109.2 ?
    C27 C28 H28B . . 109.2 ?
    C29 C28 H28B . . 109.2 ?
    H28A C28 H28B . . 107.9 ?
    C32 C29 C28 . . 113.07(9) ?
    C32 C29 C30 . . 111.21(8) ?
    C28 C29 C30 . . 108.89(8) ?
    C32 C29 H29 . . 107.8 ?
    C28 C29 H29 . . 107.8 ?
    C30 C29 H29 . . 107.8 ?
    C31 C30 C29 . . 112.01(8) ?
    C31 C30 H30A . . 109.2 ?
    C29 C30 H30A . . 109.2 ?
    C31 C30 H30B . . 109.2 ?
    C29 C30 H30B . . 109.2 ?
    H30A C30 H30B . . 107.9 ?
    C30 C31 C26 . . 111.24(8) ?
    C30 C31 H31A . . 109.4 ?
    C26 C31 H31A . . 109.4 ?
    C30 C31 H31B . . 109.4 ?
    C26 C31 H31B . . 109.4 ?
    H31A C31 H31B . . 108.0 ?
    C33 C32 C29 . . 114.64(9) ?
    C33 C32 H32A . . 108.6 ?
    C29 C32 H32A . . 108.6 ?
    C33 C32 H32B . . 108.6 ?
    C29 C32 H32B . . 108.6 ?
    H32A C32 H32B . . 107.6 ?
    C34 C33 C32 . . 112.69(9) ?
    C34 C33 H33A . . 109.1 ?
    C32 C33 H33A . . 109.1 ?
    C34 C33 H33B . . 109.1 ?
    C32 C33 H33B . . 109.1 ?
    H33A C33 H33B . . 107.8 ?
    C33 C34 H34A . . 109.5 ?
    C33 C34 H34B . . 109.5 ?
    H34A C34 H34B . . 109.5 ?
    C33 C34 H34C . . 109.5 ?
    H34A C34 H34C . . 109.5 ?
    H34B C34 H34C . . 109.5 ?
loop_
    _geom_torsion_atom_site_label_1
    _geom_torsion_atom_site_label_2
    _geom_torsion_atom_site_label_3
    _geom_torsion_atom_site_label_4
    _geom_torsion_site_symmetry_1
    _geom_torsion_site_symmetry_2
    _geom_torsion_site_symmetry_3
    _geom_torsion_site_symmetry_4
    _geom_torsion
    _geom_torsion_publ_flag
    O1 C1 C2 C3 . . . . 20.66(14) ?
    C9 C1 C2 C3 . . . . -155.84(9) ?
    O1 C1 C2 C7 . . . . -156.50(10) ?
    C9 C1 C2 C7 . . . . 26.99(14) ?
    C7 C2 C3 C4 . . . . 0.78(15) ?
    C1 C2 C3 C4 . . . . -176.52(9) ?
    C2 C3 C4 C5 . . . . 1.54(15) ?
    C8 O2 C5 C4 . . . . -7.96(14) ?
    C8 O2 C5 C6 . . . . 173.21(9) ?
    C3 C4 C5 O2 . . . . 178.66(9) ?
    C3 C4 C5 C6 . . . . -2.56(15) ?
    O2 C5 C6 C7 . . . . -179.86(9) ?
    C4 C5 C6 C7 . . . . 1.25(15) ?
    C5 C6 C7 C2 . . . . 1.13(15) ?
    C3 C2 C7 C6 . . . . -2.13(15) ?
    C1 C2 C7 C6 . . . . 175.04(9) ?
    O1 C1 C9 C10 . . . . 34.71(13) ?
    C2 C1 C9 C10 . . . . -148.79(9) ?
    O1 C1 C9 C14 . . . . -86.17(11) ?
    C2 C1 C9 C14 . . . . 90.32(10) ?
    C1 C9 C10 C11 . . . . -172.99(8) ?
    C14 C9 C10 C11 . . . . -54.26(11) ?
    C9 C10 C11 C12 . . . . 57.09(12) ?
    C10 C11 C12 C15 . . . . 179.38(8) ?
    C10 C11 C12 C13 . . . . -56.75(11) ?
    C11 C12 C13 C14 . . . . 56.27(11) ?
    C15 C12 C13 C14 . . . . -178.73(8) ?
    C12 C13 C14 C9 . . . . -55.85(12) ?
    C1 C9 C14 C13 . . . . 175.68(8) ?
    C10 C9 C14 C13 . . . . 53.76(11) ?
    C11 C12 C15 C16 . . . . -66.01(12) ?
    C13 C12 C15 C16 . . . . 171.21(9) ?
    C12 C15 C16 C17 . . . . -175.54(9) ?
    O3 C18 C19 C20 . . . . 12.36(14) ?
    C26 C18 C19 C20 . . . . -168.16(9) ?
    O3 C18 C19 C24 . . . . -170.06(10) ?
    C26 C18 C19 C24 . . . . 9.42(14) ?
    C24 C19 C20 C21 . . . . -0.35(14) ?
    C18 C19 C20 C21 . . . . 177.34(9) ?
    C19 C20 C21 C22 . . . . 0.70(14) ?
    C25 O4 C22 C23 . . . . 176.92(9) ?
    C25 O4 C22 C21 . . . . -3.15(14) ?
    C20 C21 C22 O4 . . . . -179.91(9) ?
    C20 C21 C22 C23 . . . . 0.02(15) ?
    O4 C22 C23 C24 . . . . 178.85(9) ?
    C21 C22 C23 C24 . . . . -1.08(15) ?
    C22 C23 C24 C19 . . . . 1.44(15) ?
    C20 C19 C24 C23 . . . . -0.73(14) ?
    C18 C19 C24 C23 . . . . -178.29(9) ?
    O3 C18 C26 C27 . . . . -27.44(14) ?
    C19 C18 C26 C27 . . . . 153.09(9) ?
    O3 C18 C26 C31 . . . . 93.96(11) ?
    C19 C18 C26 C31 . . . . -85.51(11) ?
    C18 C26 C27 C28 . . . . 176.42(8) ?
    C31 C26 C27 C28 . . . . 55.47(11) ?
    C26 C27 C28 C29 . . . . -57.59(11) ?
    C27 C28 C29 C32 . . . . -179.12(8) ?
    C27 C28 C29 C30 . . . . 56.73(11) ?
    C32 C29 C30 C31 . . . . 178.27(8) ?
    C28 C29 C30 C31 . . . . -56.49(11) ?
    C29 C30 C31 C26 . . . . 56.83(11) ?
    C18 C26 C31 C30 . . . . -177.24(8) ?
    C27 C26 C31 C30 . . . . -55.08(11) ?
    C28 C29 C32 C33 . . . . 67.56(12) ?
    C30 C29 C32 C33 . . . . -169.58(9) ?
    C29 C32 C33 C34 . . . . 175.41(9) ?
loop_
    _geom_hbond_atom_site_label_D
    _geom_hbond_atom_site_label_H
    _geom_hbond_atom_site_label_A
    _geom_hbond_site_symmetry_A
    _geom_hbond_distance_DH
    _geom_hbond_distance_HA
    _geom_hbond_distance_DA
    _geom_hbond_angle_DHA
    C9 H9 O1 1_455 1.00 2.58 3.4661(14) 147.4
    C26 H26 O3 1_655 1.00 2.58 3.5200(14) 155.8
data_global
_journal_date_recd_electronic     2013-01-30
_journal_date_accepted     2013-02-05
_journal_name_full     'Acta Crystallographica, Section E'
_journal_year     2013
_journal_volume     69
_journal_issue      3
_journal_page_first     o404
_journal_page_last     o404
_journal_paper_category     QO
_journal_paper_doi     10.1107/S1600536813003644
_journal_coeditor_code     CV5385
_publ_contact_author_name     'Cheng-Min Li'
_publ_contact_author_address
;
Pharmacy Department of the Second Artillery General Hospital,
Beijing 100088,
People's Republic of China
;
_publ_contact_author_email     chengmin_li@yahoo.com
_publ_contact_author_fax     '+86-10-66343114'
_publ_contact_author_phone     '+86-10-66343114'
_publ_section_title
;
(4-Methoxyphenyl)(4-propylcyclohexyl)methanone
;
loop_
    _publ_author_name
    _publ_author_footnote
    _publ_author_address
    'Ling Wang' .
;
Pharmacy Department of the Second Artillery General Hospital,
Beijing 100088,
People's Republic of China
;
    'Zi-Qian Chang' .
;
Pharmacy Department of the Second Artillery General Hospital,
Beijing 100088,
People's Republic of China
;
    'Jie Zhang' .
;
Pharmacy Department of the Second Artillery General Hospital,
Beijing 100088,
People's Republic of China
;
    'Cheng-Min Li' .
;
Pharmacy Department of the Second Artillery General Hospital,
Beijing 100088,
People's Republic of China
;
