# Supplementary material for: (4-Meth­oxy­phen­yl)(4-propyl­cyclo­hex­yl)methanone
Source: Acta Crystallogr Sect E Struct Rep Online. 2013 Feb 20;69(Pt 3):o404. doi: 10.1107/S1600536813003644 (PMC3588551; doi:10.1107/S1600536813003644)
Supplement: Supplementary file 2 [file e-69-0o404-Isup2.hkl]

# 
# h,k,l, Fc-squared, Fo-squared, sigma(Fo-squared) and status flag 
# 
data_I
_shelx_title '  _m101221d' 
_shelx_refln_list_code          4 
_shelx_F_calc_maximum      146.55 
_exptl_crystal_F_000       568.00 
_reflns_d_resolution_high  0.7603 
 
loop_ 
 _symmetry_equiv_pos_as_xyz 
 'x, y, z' 
 '-x, -y, -z' 
 
_cell_length_a     5.6790 
_cell_length_b     7.3260 
_cell_length_c    35.0200 
_cell_angle_alpha  93.740 
_cell_angle_beta   91.877 
_cell_angle_gamma  94.436 
 
_shelx_F_squared_multiplier     1.000 
 
loop_ 
 _refln_index_h 
 _refln_index_k 
 _refln_index_l 
 _refln_F_squared_calc 
 _refln_F_squared_meas 
 _refln_F_squared_sigma 
 _refln_observed_status 
   1   0   0     2913.25     2987.60     16.03 o 
   2   0   0      823.93      857.88     10.19 o 
   3   0   0      471.55      485.15     10.55 o 
   4   0   0        9.29       14.09      3.21 o 
   5   0   0      252.31      240.15      8.42 o 
   6   0   0      398.86      394.04     26.18 o 
   7   0   0       36.44       32.66      5.07 o 
  -7   1   0       26.57       30.67      4.91 o 
  -6   1   0        0.09        1.06      1.41 o 
  -5   1   0        2.24        2.54      1.33 o 
  -4   1   0        2.00        1.93      0.98 o 
  -3   1   0       11.03       10.93      1.33 o 
  -2   1   0       28.44       25.38      0.67 o 
  -1   1   0       92.22       82.81      2.54 o 
   0   1   0       50.77       50.63      3.25 o 
   1   1   0       50.26       48.13      0.75 o 
   2   1   0      210.28      214.03      6.43 o 
   3   1   0       34.98       31.63      1.47 o 
   4   1   0       59.24       49.54      2.96 o 
   5   1   0      289.83      307.20      8.64 o 
   6   1   0      145.35      122.18      9.53 o 
   7   1   0       11.52       11.42      7.91 o 
  -7   2   0        1.69       -0.21      2.04 o 
  -6   2   0        4.85        2.34      2.15 o 
  -5   2   0       50.66       47.28      2.60 o 
  -4   2   0      260.25      260.24      7.14 o 
  -3   2   0       10.89       11.87      1.26 o 
  -2   2   0      365.72      405.38      8.36 o 
  -1   2   0     3568.77     3759.89     31.67 o 
   0   2   0      277.84      290.46      8.61 o 
   1   2   0       56.29       57.64      1.02 o 
   2   2   0       74.72       74.07      3.37 o 
   3   2   0        4.78        4.45      0.78 o 
   4   2   0      231.15      216.82      6.23 o 
   5   2   0       42.43       38.25      1.83 o 
   6   2   0      133.49      136.52      9.64 o 
   7   2   0       90.08       91.37      6.74 o 
  -7   3   0       25.13       32.90      6.37 o 
  -6   3   0       29.18       33.60      2.91 o 
  -5   3   0       43.18       42.65      2.86 o 
  -4   3   0      171.70      173.91      2.99 o 
  -3   3   0       16.76       21.19      3.32 o 
  -2   3   0      228.26      264.29      2.81 o 
  -1   3   0        2.05        2.40      0.84 o 
   0   3   0       11.34       10.57      1.43 o 
   1   3   0        7.97       10.22      2.15 o 
   2   3   0        1.26        3.11      0.73 o 
   3   3   0       53.88       51.13      2.55 o 
   4   3   0      343.54      362.17      9.62 o 
   5   3   0      171.56      175.89     12.49 o 
   6   3   0      208.55      209.41     15.08 o 
  -6   4   0        7.89        7.53      3.41 o 
  -5   4   0        2.83        2.69      1.11 o 
  -4   4   0      108.26      109.69      4.72 o 
  -3   4   0       19.76       22.53      1.59 o 
  -2   4   0      439.17      438.00     10.06 o 
  -1   4   0       41.61       43.07      2.39 o 
   0   4   0      862.97      888.53     12.98 o 
   1   4   0      106.12      109.37      5.46 o 
   2   4   0        9.62        4.47      1.64 o 
   3   4   0      217.92      210.17      3.68 o 
   4   4   0        2.95        1.19      0.86 o 
   5   4   0       15.02       14.23      3.73 o 
   6   4   0      115.64      119.89     10.78 o 
  -6   5   0        0.05        0.06      1.04 o 
  -5   5   0       42.19       36.99     23.58 o 
  -4   5   0       86.30       91.52      4.82 o 
  -3   5   0       55.98       48.71      2.09 o 
  -2   5   0       81.92       87.25      3.88 o 
  -1   5   0        0.48        0.12      1.26 o 
   0   5   0      152.28      156.64      6.45 o 
   1   5   0       65.94       62.50      2.92 o 
   2   5   0        4.62        4.45      0.91 o 
   3   5   0        8.12        8.48      1.79 o 
   4   5   0      158.16      160.10      6.00 o 
   5   5   0        0.86        0.46      1.02 o 
   6   5   0        1.92        1.73      1.94 o 
  -5   6   0      270.48      267.11     15.59 o 
  -4   6   0       28.75       22.17      2.37 o 
  -3   6   0        1.59        1.30      1.62 o 
  -2   6   0      165.20      166.02      3.17 o 
  -1   6   0      198.39      204.55      6.61 o 
   0   6   0      992.81      979.19     19.51 o 
   1   6   0      282.76      280.33      6.30 o 
   2   6   0        2.50        1.47      0.99 o 
   3   6   0        9.41        8.19      1.38 o 
   4   6   0      333.62      331.03     14.78 o 
   5   6   0      176.64      187.92      8.38 o 
  -5   7   0       96.42       99.55      7.17 o 
  -4   7   0       44.40       44.64      5.90 o 
  -3   7   0        0.95        1.57      1.89 o 
  -2   7   0        0.02        0.28      1.14 o 
  -1   7   0        0.05        1.99      0.93 o 
   0   7   0        0.61        1.74      1.10 o 
   1   7   0       87.81       87.99      6.00 o 
   2   7   0       43.79       47.02      4.74 o 
   3   7   0        7.59        6.32      1.63 o 
   4   7   0        8.37        4.86      3.61 o 
  -4   8   0      123.17      108.88      7.58 o 
  -3   8   0        0.62        1.30      1.91 o 
  -2   8   0       67.99       67.18      7.59 o 
  -1   8   0       74.69       75.87     11.47 o 
   0   8   0      106.41      102.46      8.07 o 
   1   8   0       46.90       46.65      4.96 o 
   2   8   0       45.05       46.24      3.95 o 
   3   8   0        5.00        6.01      1.92 o 
  -3   9   0        9.85        9.08      5.07 o 
  -2   9   0        6.42        8.71      2.36 o 
  -1   9   0        2.53        1.59      3.32 o 
   0   9   0       15.75       15.24      6.63 o 
   1   9   0        5.36        5.84      2.29 o 
   2   9   0       18.08        7.85      4.39 o 
  -2  -9   1        0.11        2.14      1.31 o 
  -1  -9   1        7.74        5.36      2.64 o 
   0  -9   1        0.71        1.01      1.54 o 
   1  -9   1       99.10       99.00     10.20 o 
   2  -9   1       75.59       86.04      6.77 o 
   3  -9   1       21.74       12.14      9.08 o 
  -3  -8   1        4.43        2.70      2.40 o 
  -2  -8   1       11.40       11.52      2.55 o 
  -1  -8   1       12.08       11.08      2.50 o 
   0  -8   1        1.33        0.43      1.09 o 
   1  -8   1        2.12        3.48      1.97 o 
   2  -8   1        0.01        2.48      1.80 o 
   3  -8   1       77.11       88.06     11.22 o 
   4  -8   1       30.36       27.69      5.60 o 
  -4  -7   1        0.37        1.70      1.86 o 
  -3  -7   1       11.15        9.06      3.89 o 
  -2  -7   1       34.89       36.29      2.32 o 
  -1  -7   1       73.68       75.32      5.05 o 
   0  -7   1       94.14       96.60      6.51 o 
   1  -7   1       75.97       78.34      5.42 o 
   2  -7   1        0.00        2.25      1.66 o 
   3  -7   1       35.04       25.36     10.94 o 
   4  -7   1        8.11        5.02      3.24 o 
   5  -7   1      177.00      188.75     12.00 o 
  -5  -6   1       10.68        5.96      2.73 o 
  -4  -6   1       12.85       13.73      3.67 o 
  -3  -6   1      104.61      106.87      5.45 o 
  -2  -6   1        3.51        3.74      1.03 o 
  -1  -6   1      215.20      212.30      5.07 o 
   0  -6   1      178.41      180.48      9.32 o 
   1  -6   1       53.44       53.59      2.78 o 
   2  -6   1      124.60      129.08      7.96 o 
   3  -6   1       93.42       99.65      5.59 o 
   4  -6   1        2.14        3.90      1.30 o 
   5  -6   1       30.03       24.96     16.44 o 
  -6  -5   1        4.81        4.35      2.81 o 
  -5  -5   1      104.06      109.67      5.13 o 
  -4  -5   1        0.83        0.48      1.42 o 
  -3  -5   1      121.46      113.18      5.30 o 
  -2  -5   1       84.08       84.57      3.72 o 
  -1  -5   1        1.78        4.81      1.61 o 
   0  -5   1      453.79      464.14      8.88 o 
   1  -5   1     1352.68     1452.31     29.19 o 
   2  -5   1       64.73       58.77      3.00 o 
   3  -5   1       53.57       69.00      3.18 o 
   4  -5   1      242.27      228.19      6.77 o 
   5  -5   1      792.82      819.70     52.30 o 
   6  -5   1      120.66      135.14     11.45 o 
  -6  -4   1        1.51       -0.64      2.47 o 
  -5  -4   1       13.20       11.93      3.52 o 
  -4  -4   1      135.49      140.55      7.38 o 
  -3  -4   1      300.19      308.09      4.75 o 
  -2  -4   1        1.74        2.23      0.81 o 
  -1  -4   1      130.78      144.64      2.45 o 
   0  -4   1       44.65       43.17      2.37 o 
   1  -4   1      468.75      495.70      8.05 o 
   2  -4   1       38.28       33.70      2.46 o 
   3  -4   1       56.66       51.01      2.45 o 
   4  -4   1        1.70        1.38      0.67 o 
   5  -4   1       35.83       33.23      1.73 o 
   6  -4   1        1.32        1.70      2.20 o 
  -6  -3   1       25.65       27.11     11.82 o 
  -5  -3   1      523.40      553.32     17.52 o 
  -4  -3   1     1536.79     1538.96     37.04 o 
  -3  -3   1      236.22      225.07      4.87 o 
  -2  -3   1       91.97       95.59      3.61 o 
  -1  -3   1     1138.67     1192.30      9.08 o 
   0  -3   1     1510.52     1380.87     21.18 o 
   1  -3   1       26.56       20.54      1.75 o 
   2  -3   1       44.02       33.58      1.72 o 
   3  -3   1      807.22      788.71     17.39 o 
   4  -3   1      108.81      107.80      4.46 o 
   5  -3   1       12.30       10.68      4.16 o 
   6  -3   1       12.13       13.46      7.25 o 
   7  -3   1       23.83       36.01      6.80 o 
  -7  -2   1      100.79      103.24      8.55 o 
  -6  -2   1       81.82       78.71      5.64 o 
  -5  -2   1        0.81        1.30      1.25 o 
  -4  -2   1      149.94      136.79     15.63 o 
  -3  -2   1      123.42      116.89      4.45 o 
  -2  -2   1       64.34       62.12      2.86 o 
  -1  -2   1     2279.76     2414.46     22.24 o 
   0  -2   1       44.10       42.03      0.96 o 
   1  -2   1     2404.03     2570.71     14.51 o 
   2  -2   1       10.87       10.57      1.32 o 
   3  -2   1        1.66        1.93      0.47 o 
   4  -2   1       15.64       12.72      2.68 o 
   5  -2   1        0.76        0.25      1.25 o 
   6  -2   1        4.04        5.13      2.79 o 
   7  -2   1       12.90       10.41      8.29 o 
  -7  -1   1       10.63       11.21      5.26 o 
  -6  -1   1      356.30      359.41     16.68 o 
  -5  -1   1        1.17        3.22      1.21 o 
  -4  -1   1      149.80      140.08      4.27 o 
  -3  -1   1      263.39      271.61      2.61 o 
  -2  -1   1       68.97       59.66      1.84 o 
  -1  -1   1     5277.50     6104.35     35.02 o 
   0  -1   1      125.35      122.47      3.65 o 
   1  -1   1     3079.49     3246.03     38.37 o 
   2  -1   1      408.72      442.24      8.04 o 
   3  -1   1       15.99       16.05      1.52 o 
   4  -1   1       51.19       43.08      3.59 o 
   5  -1   1       35.68       34.54      4.38 o 
   6  -1   1        0.20        0.66      1.99 o 
   7  -1   1       62.49       75.41      7.38 o 
  -7   0   1        5.20        4.65      3.37 o 
  -6   0   1       17.58       13.02      2.95 o 
  -5   0   1       20.93       21.62      4.52 o 
  -4   0   1        1.02        2.08      1.46 o 
  -3   0   1        8.74       10.64      3.01 o 
  -2   0   1       25.50       22.37      0.94 o 
  -1   0   1      103.98       96.95      5.09 o 
   1   0   1       16.09       15.14      1.05 o 
   2   0   1       16.58       15.42      2.32 o 
   3   0   1        0.64        0.62      0.45 o 
   4   0   1       36.58       34.64      2.96 o 
   5   0   1        4.91        4.99      1.53 o 
   6   0   1       80.96       80.73      6.80 o 
   7   0   1       19.18       17.82      9.88 o 
  -7   1   1        6.15       11.26      3.08 o 
  -6   1   1       46.86       43.27      2.89 o 
  -5   1   1       19.46       20.33      2.41 o 
  -4   1   1      183.95      180.02      6.01 o 
  -3   1   1      194.08      196.02      2.11 o 
  -2   1   1      886.40      917.11     12.01 o 
   0   1   1     5684.24     6255.66     41.80 o 
   1   1   1     4246.88     4882.83     19.28 o 
   2   1   1     1288.47     1345.26     17.23 o 
   3   1   1      179.59      177.68      2.03 o 
   4   1   1      180.61      160.08      5.58 o 
   5   1   1     5671.19     5926.49    873.57 o 
   6   1   1      213.64      193.00     13.89 o 
   7   1   1        7.77        7.46      2.76 o 
  -7   2   1       19.13       16.49     10.99 o 
  -6   2   1       14.90       10.48      4.52 o 
  -5   2   1        0.01        0.59      1.05 o 
  -4   2   1       79.69       81.16      4.52 o 
  -3   2   1        1.16        0.32      0.40 o 
  -2   2   1       32.39       32.39      0.93 o 
  -1   2   1      599.38      590.41      3.63 o 
   0   2   1      181.13      162.37     14.80 o 
   1   2   1      644.05      640.21      3.02 o 
   2   2   1        3.15        3.04      0.67 o 
   3   2   1      229.70      228.54      5.44 o 
   4   2   1      247.10      238.56      6.00 o 
   5   2   1        0.11       -0.90      1.49 o 
   6   2   1       53.44       54.28     18.72 o 
   7   2   1       62.22       70.45      5.87 o 
  -7   3   1       15.03       17.02      9.45 o 
  -6   3   1       27.19       25.87      4.79 o 
  -5   3   1      133.53      117.05      7.69 o 
  -4   3   1       41.53       35.87      3.00 o 
  -3   3   1      422.40      568.52     12.67 o 
  -2   3   1       39.90       33.28      1.74 o 
  -1   3   1      177.89      178.61      2.44 o 
   0   3   1      157.15      148.68      4.64 o 
   1   3   1      850.18      884.08      7.43 o 
   2   3   1       71.57       67.76      2.68 o 
   3   3   1       32.54       26.74      1.78 o 
   4   3   1        3.35        2.32      0.75 o 
   5   3   1       45.08       42.97      2.79 o 
   6   3   1       28.54       27.72     11.31 o 
  -6   4   1       47.33       47.76      6.32 o 
  -5   4   1       10.89       10.89      2.68 o 
  -4   4   1        0.36        1.03      0.70 o 
  -3   4   1      194.08      203.01      5.81 o 
  -2   4   1       95.63       96.90      4.20 o 
  -1   4   1      391.94      410.04      5.25 o 
   0   4   1       76.18       75.20      3.81 o 
   1   4   1      421.39      444.25      4.75 o 
   2   4   1       18.04       20.18      2.86 o 
   3   4   1      331.08      340.80      5.28 o 
   4   4   1        5.00        5.89      1.13 o 
   5   4   1       11.79       13.40      4.18 o 
   6   4   1        4.28        4.62      2.42 o 
  -6   5   1        2.46        1.83      1.00 o 
  -5   5   1      183.72      185.02      9.05 o 
  -4   5   1        0.94        2.03      0.91 o 
  -3   5   1       87.17       75.63      4.08 o 
  -2   5   1       16.02       13.46      2.35 o 
  -1   5   1      217.99      219.91      4.60 o 
   0   5   1      195.50      201.56      5.58 o 
   1   5   1      158.27      176.01      5.65 o 
   2   5   1       23.11       24.95      3.38 o 
   3   5   1        5.62        6.43      1.46 o 
   4   5   1       23.57       21.72      2.03 o 
   5   5   1      170.08      174.73      7.28 o 
   6   5   1       53.12       55.63      7.46 o 
  -6   6   1        1.97        1.81      1.35 o 
  -5   6   1       37.87       36.83      6.11 o 
  -4   6   1       52.95       50.83      3.98 o 
  -3   6   1        0.15        0.58      0.69 o 
  -2   6   1       27.59       23.84      2.31 o 
  -1   6   1        0.00        0.80      0.55 o 
   0   6   1      165.16      173.35      7.28 o 
   1   6   1      123.78      117.54      5.18 o 
   2   6   1       14.34       14.64      1.59 o 
   3   6   1       19.86       14.87      2.22 o 
   4   6   1       16.78       15.42      4.35 o 
   5   6   1       10.07        4.45      2.80 o 
  -5   7   1        1.29       -1.12      2.04 o 
  -3   7   1        2.12        1.22      1.75 o 
  -2   7   1        1.27        2.92      1.62 o 
  -1   7   1      306.44      317.74     18.65 o 
   0   7   1      661.96      672.10     21.74 o 
   1   7   1       52.38       44.34      5.07 o 
   2   7   1        8.05       10.26      2.28 o 
   3   7   1       70.31       68.86      4.32 o 
   4   7   1       99.74       91.41      5.82 o 
  -4   8   1       39.18       36.69     10.77 o 
  -3   8   1       80.05       91.92      5.96 o 
  -2   8   1        0.04        1.73      2.12 o 
  -1   8   1       26.08       22.63      4.43 o 
   0   8   1       21.36       18.58      3.21 o 
   1   8   1        0.50        1.91      1.18 o 
   2   8   1        1.01        1.39      1.80 o 
   3   8   1        1.51        3.37      1.66 o 
  -3   9   1      125.89      130.55      5.85 o 
  -2   9   1      122.42      133.98      7.33 o 
  -1   9   1        3.31        2.26      2.19 o 
   0   9   1        3.73        4.54      1.68 o 
   1   9   1       80.29       80.69      4.93 o 
   2   9   1        1.89       13.31     21.26 o 
  -2  -9   2        1.86        3.77      1.75 o 
  -1  -9   2        8.27        5.34      2.40 o 
   0  -9   2       15.38       12.14      6.69 o 
   1  -9   2        6.40        5.55      4.75 o 
   2  -9   2       45.98       54.60      4.25 o 
   3  -9   2        3.70        3.91      1.95 o 
  -3  -8   2       15.93       10.49      7.89 o 
  -2  -8   2        3.50        4.87      1.46 o 
  -1  -8   2       28.08       19.44     10.17 o 
   0  -8   2        8.39        8.99      2.55 o 
   1  -8   2      230.93      260.58     17.10 o 
   2  -8   2       71.57       77.65      7.94 o 
   3  -8   2        2.53        2.27      1.43 o 
   4  -8   2        4.32        3.81      2.41 o 
  -4  -7   2       18.89       16.33      8.34 o 
  -3  -7   2        1.21        0.49      1.19 o 
  -2  -7   2        0.98        1.51      1.48 o 
  -1  -7   2      146.91      156.59      6.15 o 
   0  -7   2       18.78       16.68      2.31 o 
   1  -7   2        5.41        7.28      2.10 o 
   2  -7   2        0.62        0.79      1.49 o 
   3  -7   2        3.59        3.84      1.90 o 
   4  -7   2        3.48        4.38      1.58 o 
   5  -7   2        2.26        2.31      1.78 o 
  -5  -6   2       73.38       71.27      5.76 o 
  -4  -6   2       15.76       12.81      2.39 o 
  -3  -6   2       29.28       30.22      1.69 o 
  -2  -6   2       24.38       23.37      2.14 o 
  -1  -6   2      536.36      557.39     11.45 o 
   0  -6   2     1321.24     1347.26    116.43 o 
   1  -6   2       58.21       58.69      5.05 o 
   2  -6   2       63.04       54.96      4.40 o 
   3  -6   2        0.19        0.23      1.29 o 
   5  -6   2        1.00        0.74      1.43 o 
  -6  -5   2       16.74       11.87      8.18 o 
  -5  -5   2        0.21        0.71      1.10 o 
  -4  -5   2      105.13      110.43      6.48 o 
  -3  -5   2       26.18       26.12      2.83 o 
  -2  -5   2       28.76       26.84      2.49 o 
  -1  -5   2       28.92       33.15      5.47 o 
   0  -5   2        8.17        8.81      2.69 o 
   1  -5   2       23.73       25.01      2.66 o 
   2  -5   2      276.62      300.17      8.61 o 
   3  -5   2       18.33       17.78      2.83 o 
   4  -5   2      270.50      283.72      7.87 o 
   5  -5   2      120.25      132.39      7.28 o 
   6  -5   2       10.36        9.59      3.96 o 
  -6  -4   2       74.50       71.62      5.45 o 
  -5  -4   2       12.66       10.19      3.55 o 
  -4  -4   2       20.85       20.00      3.62 o 
  -3  -4   2       62.21       60.30      2.80 o 
  -2  -4   2      451.66      418.88      8.22 o 
  -1  -4   2       32.49       34.22      1.81 o 
   0  -4   2      990.75     1029.82     18.30 o 
   1  -4   2      683.15      687.57     11.81 o 
   2  -4   2       27.10       53.67      4.07 o 
   3  -4   2       38.40       35.40      1.82 o 
   4  -4   2        0.90        1.08      0.67 o 
   5  -4   2       24.98       21.55      5.88 o 
   6  -4   2       15.65       13.78      8.18 o 
  -6  -3   2      158.70      155.83      8.17 o 
  -5  -3   2       33.64       39.79      6.09 o 
  -4  -3   2      244.51      230.23     12.65 o 
  -3  -3   2      275.69      277.20      6.08 o 
  -2  -3   2      362.21      383.44      5.73 o 
  -1  -3   2        4.72        4.93      0.93 o 
   0  -3   2      195.57      212.15      6.45 o 
   1  -3   2       54.91       56.74      2.62 o 
   2  -3   2      345.97      378.34      6.01 o 
   3  -3   2       14.64       17.27      3.06 o 
   4  -3   2       10.95        8.99      1.02 o 
   5  -3   2        8.64        6.23      1.74 o 
   6  -3   2        7.36        7.54      5.63 o 
   7  -3   2       14.75       14.15      9.40 o 
  -7  -2   2        3.17        2.47      1.73 o 
  -6  -2   2      543.04      562.65     25.50 o 
  -5  -2   2       11.09        8.27      2.11 o 
  -4  -2   2      454.41      461.11      7.93 o 
  -3  -2   2       76.62       70.10      2.81 o 
  -2  -2   2      223.22      239.05      2.58 o 
  -1  -2   2     1166.66     1104.60      5.14 o 
   1  -2   2     1259.48     1227.33     26.37 o 
   2  -2   2        3.31        7.07      1.27 o 
   3  -2   2       27.15       20.55      1.78 o 
   4  -2   2       29.32       26.35      0.75 o 
   5  -2   2       77.90       80.80      4.52 o 
   6  -2   2       21.49       16.44      8.05 o 
   7  -2   2        0.76        0.08      2.12 o 
  -7  -1   2        3.95        6.11      4.25 o 
  -6  -1   2        2.46        2.65      2.28 o 
  -5  -1   2        0.71        1.69      0.88 o 
  -4  -1   2       28.08       22.78      1.19 o 
  -3  -1   2        3.03        3.45      0.65 o 
  -2  -1   2      595.10      610.89      3.98 o 
  -1  -1   2      238.06      239.07      7.11 o 
   0  -1   2        0.50        0.78      0.28 o 
   1  -1   2       35.13       30.50      1.07 o 
   2  -1   2      145.01      133.25      4.08 o 
   3  -1   2       45.60       43.38      2.04 o 
   4  -1   2        5.69        5.48      2.23 o 
   5  -1   2      247.40      236.70     18.11 o 
   6  -1   2       13.58       13.99      4.43 o 
   7  -1   2       22.77       28.31     12.69 o 
  -7   0   2      104.81      110.47     10.06 o 
  -6   0   2      527.01      543.91     25.54 o 
  -5   0   2       36.63       38.55      3.51 o 
  -4   0   2        3.00        2.45      1.25 o 
  -3   0   2      129.47      131.70      7.17 o 
  -2   0   2      620.33      616.38      3.52 o 
  -1   0   2     1066.63     1059.61      3.95 o 
   1   0   2     1236.57     1304.56     13.99 o 
   2   0   2      910.10      894.82      4.33 o 
   3   0   2       73.63       67.15      3.07 o 
   4   0   2      424.61      414.32      9.72 o 
   5   0   2       32.15       34.20      5.72 o 
   6   0   2       67.96       72.33      6.45 o 
   7   0   2        0.35        2.28      2.36 o 
  -7   1   2       11.12       16.25      3.16 o 
  -6   1   2       16.09       13.73      2.44 o 
  -5   1   2        2.77        2.49      1.84 o 
  -4   1   2        1.18        1.61      0.87 o 
  -3   1   2       29.84       31.68      1.60 o 
  -2   1   2        1.60        0.88      0.37 o 
  -1   1   2       11.96       10.25      1.36 o 
   0   1   2       25.07       26.61      0.54 o 
   1   1   2        0.55        0.81      0.32 o 
   2   1   2        6.01        7.15      1.00 o 
   3   1   2       27.77       25.47      2.14 o 
   4   1   2      142.60      129.60      5.68 o 
   5   1   2      639.78      627.54     17.09 o 
   6   1   2      245.39      246.24     19.04 o 
   7   1   2        9.87        6.64      4.83 o 
  -7   2   2        8.56        5.97      2.63 o 
  -6   2   2       43.99       42.29      3.07 o 
  -5   2   2        1.37        1.12      0.79 o 
  -4   2   2      562.49      560.08     14.17 o 
  -3   2   2      187.57      218.25      2.41 o 
  -2   2   2      782.96      777.43     11.98 o 
  -1   2   2     2761.81     2882.73     16.84 o 
   0   2   2      273.99      266.64      7.93 o 
   1   2   2      200.11      189.94      5.83 o 
   2   2   2       35.07       34.50      1.78 o 
   3   2   2       29.62       25.84      2.42 o 
   4   2   2      783.09      780.42     13.83 o 
   5   2   2      850.49      845.46     26.83 o 
   6   2   2      409.87      443.83     27.80 o 
   7   2   2       92.91       90.29      6.48 o 
  -7   3   2        7.29        7.62      5.26 o 
  -6   3   2       96.02      105.75      8.04 o 
  -5   3   2       26.57       21.74      3.59 o 
  -4   3   2      408.52      423.54     14.29 o 
  -3   3   2      121.20      137.85      5.19 o 
  -2   3   2      250.62      282.98      3.03 o 
  -1   3   2       63.44       61.30      2.91 o 
   0   3   2       49.07       48.87      2.85 o 
   1   3   2        0.14        0.56      0.52 o 
   2   3   2       35.22       29.46      1.66 o 
   3   3   2       29.21       32.25      2.00 o 
   4   3   2      331.70      352.32      8.30 o 
   5   3   2      114.39      116.75      7.13 o 
   6   3   2       80.75       79.42      9.03 o 
  -6   4   2      300.92      301.33     14.70 o 
  -5   4   2      149.26      139.32     11.27 o 
  -4   4   2       72.92       67.73      3.20 o 
  -3   4   2        3.71        2.97      0.77 o 
  -2   4   2      776.91      862.70     23.25 o 
  -1   4   2      127.20      117.24      4.89 o 
   0   4   2       26.38       15.84      1.67 o 
   1   4   2       26.85       29.46      1.58 o 
   2   4   2      227.55      230.44      5.15 o 
   3   4   2       51.50       47.59      3.68 o 
   4   4   2        7.24        6.77      1.17 o 
   5   4   2        5.58        6.86      2.01 o 
   6   4   2       26.06       22.47     12.67 o 
  -6   5   2       21.60       18.91      4.34 o 
  -5   5   2      166.13      165.46      8.26 o 
  -4   5   2        0.00        0.97      0.79 o 
  -3   5   2       15.92       13.16      2.42 o 
  -2   5   2        5.41        3.07      2.22 o 
  -1   5   2       12.71       10.84      3.14 o 
   0   5   2       25.18       25.15      2.66 o 
   1   5   2      203.34      213.06      5.32 o 
   2   5   2       99.24      101.69      4.39 o 
   3   5   2        5.60        6.38      1.23 o 
   4   5   2      174.15      181.03      5.39 o 
   5   5   2        3.42        2.89      1.15 o 
  -6   6   2      339.78      339.90     18.91 o 
  -5   6   2      122.66      126.69      8.26 o 
  -4   6   2      106.14       91.12      5.23 o 
  -3   6   2        2.78        1.63      0.81 o 
  -2   6   2       13.31       13.44      1.20 o 
  -1   6   2        1.54        1.90      0.98 o 
   0   6   2      243.37      244.68      6.42 o 
   1   6   2       97.69       96.31      5.71 o 
   2   6   2       97.44       96.22      4.34 o 
   3   6   2        0.49        0.85      0.78 o 
   4   6   2      134.02      131.63      5.84 o 
   5   6   2      150.41      157.20      8.67 o 
  -5   7   2       31.74       27.99      5.44 o 
  -4   7   2       60.90       58.71      6.40 o 
  -3   7   2        1.27        2.63      1.67 o 
  -2   7   2        0.77        0.75      1.09 o 
  -1   7   2        5.32        8.55      2.07 o 
   0   7   2        2.39        1.73      1.99 o 
   1   7   2        0.73        2.07      0.92 o 
   2   7   2        3.69        4.96      1.24 o 
   3   7   2        0.05       -0.14      1.08 o 
   4   7   2        6.55        2.61      1.48 o 
  -4   8   2       44.37       43.36      7.83 o 
  -3   8   2        0.00        1.27      1.51 o 
  -2   8   2       91.33       86.06      4.59 o 
  -1   8   2        7.07        4.32      1.81 o 
   0   8   2        7.69       10.04      2.45 o 
   1   8   2       13.15       12.67      3.26 o 
   2   8   2        2.45        4.90      1.98 o 
   3   8   2       19.88       11.80      5.74 o 
  -3   9   2        6.18        4.78      2.49 o 
  -2   9   2        1.53        2.95      1.33 o 
  -1   9   2        0.51        1.31      1.69 o 
   0   9   2        2.78        3.39      2.36 o 
   1   9   2       21.32       13.27      5.82 o 
  -2  -9   3       12.09        7.14      4.16 o 
  -1  -9   3       51.01       51.54      9.29 o 
   0  -9   3       47.72       46.52      6.63 o 
   1  -9   3       46.74       47.61      4.83 o 
   2  -9   3        0.29        1.83      1.27 o 
   3  -9   3       51.01       56.93      8.10 o 
  -3  -8   3        2.11        4.51      1.99 o 
  -2  -8   3        2.00        2.87      1.90 o 
  -1  -8   3        9.45        8.29      4.86 o 
   0  -8   3       70.14       67.08      5.04 o 
   1  -8   3        6.75        9.06      1.94 o 
   2  -8   3        2.15        3.37      2.28 o 
   3  -8   3        0.04        0.18      1.58 o 
   4  -8   3        5.83        6.73      2.71 o 
  -4  -7   3        5.49        3.74      1.51 o 
  -3  -7   3       69.07       58.08     10.60 o 
  -2  -7   3      121.44      116.94      5.08 o 
  -1  -7   3      139.52      136.22     11.63 o 
   0  -7   3       61.04       56.04      4.26 o 
   1  -7   3      155.76      178.13     11.66 o 
   2  -7   3        2.68        2.07      1.04 o 
   3  -7   3        0.43        1.34      1.05 o 
   4  -7   3       84.32       84.71      4.54 o 
   5  -7   3       69.93       71.38      7.12 o 
  -5  -6   3        0.40        0.86      0.99 o 
  -4  -6   3       10.47        9.86      3.35 o 
  -3  -6   3      185.88      204.75      5.87 o 
  -2  -6   3        2.82        2.81      0.81 o 
  -1  -6   3       43.16       47.40      2.37 o 
   0  -6   3        0.27        1.02      0.91 o 
   1  -6   3      181.58      212.14      8.84 o 
   2  -6   3        1.60        3.44      1.39 o 
   3  -6   3       63.73       68.52      4.48 o 
   4  -6   3       92.75      103.22     10.33 o 
   5  -6   3       57.95       53.93      5.95 o 
  -6  -5   3        0.49        1.35      2.14 o 
  -5  -5   3       31.62       29.20      3.59 o 
  -4  -5   3      394.80      395.26     24.26 o 
  -3  -5   3      437.84      430.81     10.44 o 
  -2  -5   3       33.05       36.11      2.45 o 
  -1  -5   3      661.66      688.76     12.88 o 
   0  -5   3        6.33        6.43      1.83 o 
   1  -5   3       11.94       10.42      2.17 o 
   2  -5   3        1.87        2.69      1.05 o 
   3  -5   3       89.31       87.81      3.88 o 
   4  -5   3       47.42       48.15      3.43 o 
   5  -5   3      266.46      281.45     15.75 o 
  -6  -4   3        0.71        1.20      1.04 o 
  -5  -4   3        1.97        1.29      1.16 o 
  -4  -4   3      317.58      321.61      9.57 o 
  -3  -4   3      118.22      111.01      6.96 o 
  -2  -4   3       37.24       36.78      2.73 o 
  -1  -4   3      194.07      205.19      3.69 o 
   0  -4   3      123.59      125.77      4.60 o 
   1  -4   3     1037.40     1129.63     23.16 o 
   2  -4   3      190.06      178.81      4.39 o 
   3  -4   3        0.84        1.70      0.48 o 
   4  -4   3       15.59       13.33      2.77 o 
   5  -4   3       64.29       62.12      4.02 o 
   6  -4   3        0.20        1.01      1.27 o 
  -6  -3   3      184.26      185.59     11.46 o 
  -5  -3   3      201.54      205.96      7.20 o 
  -4  -3   3      193.43      200.51      8.13 o 
  -3  -3   3        0.12        2.09      0.93 o 
  -2  -3   3      198.24      202.39      2.58 o 
  -1  -3   3     2289.00     2439.05     45.14 o 
   0  -3   3        1.02        0.65      0.30 o 
   1  -3   3       18.77       15.79      1.68 o 
   2  -3   3      564.90      536.80      9.51 o 
   3  -3   3        2.62        3.43      0.89 o 
   4  -3   3      328.24      320.42      4.59 o 
   5  -3   3       12.98        9.90      2.71 o 
   6  -3   3      102.39      108.26      8.02 o 
   7  -3   3       43.01       50.24      7.01 o 
  -7  -2   3       13.40       17.10      6.45 o 
  -6  -2   3        1.07        2.28      2.06 o 
  -5  -2   3       29.14       29.85      5.20 o 
  -4  -2   3       55.76       58.85      4.72 o 
  -3  -2   3       34.84       31.66      2.39 o 
  -2  -2   3      109.48      119.39      5.27 o 
  -1  -2   3     3585.25     3948.99     23.52 o 
   0  -2   3       12.22       12.92      1.75 o 
   1  -2   3     4904.41     5385.40     25.74 o 
   2  -2   3       24.19       20.42      1.84 o 
   3  -2   3       56.21       49.86      2.01 o 
   4  -2   3       14.75       14.62      0.90 o 
   5  -2   3        4.80        5.00      1.58 o 
   6  -2   3        3.21        6.29      3.05 o 
   7  -2   3       10.45        8.90      2.20 o 
  -7  -1   3       60.18       54.94      4.22 o 
  -6  -1   3      103.29      102.34      5.71 o 
  -5  -1   3       96.27       93.72      6.53 o 
  -4  -1   3        4.56        6.05      1.43 o 
  -3  -1   3       22.45       26.30      1.71 o 
  -2  -1   3     1027.35     1108.41     13.76 o 
   0  -1   3     4223.65     4482.70     45.82 o 
   1  -1   3    12827.18    14274.19     49.07 o 
   2  -1   3      244.20      214.66      6.41 o 
   3  -1   3      145.45      149.87      3.05 o 
   4  -1   3       91.98       80.87      4.25 o 
   5  -1   3     1973.75     1968.10    109.38 o 
   6  -1   3       61.18       64.87      6.03 o 
   7  -1   3        2.67        5.52      4.28 o 
  -7   0   3       20.31       17.53      3.13 o 
  -6   0   3       58.33       64.88      4.83 o 
  -5   0   3        5.25        7.31      1.31 o 
  -4   0   3        8.03        8.86      2.34 o 
  -3   0   3        0.14        0.73      0.69 o 
  -2   0   3        6.15        5.42      1.60 o 
  -1   0   3       53.89       49.17      9.71 o 
   0   0   3        5.38        4.64      0.45 o 
   1   0   3       25.29       23.83      2.32 o 
   2   0   3       16.32       15.16      0.71 o 
   3   0   3       19.09       19.50      2.17 o 
   4   0   3      466.74      483.55     11.61 o 
   5   0   3      156.88      162.95     16.84 o 
   6   0   3       60.86       57.81     11.82 o 
  -7   1   3       68.04       80.91      9.77 o 
  -6   1   3        6.56        5.40      1.96 o 
  -5   1   3       49.78       46.85      3.81 o 
  -4   1   3        6.22        7.48      2.62 o 
  -3   1   3     1042.51     1173.62     10.58 o 
  -2   1   3      345.01      279.07      8.30 o 
  -1   1   3    11234.17    11833.12     78.92 o 
   0   1   3     1211.23     1236.95     18.65 o 
   1   1   3       13.96       22.16      0.90 o 
   2   1   3      174.79      191.55      5.77 o 
   3   1   3       29.78       22.13      1.84 o 
   4   1   3      260.94      239.38      6.71 o 
   5   1   3      412.34      438.44     11.63 o 
   6   1   3       78.43       80.57      7.22 o 
   7   1   3        5.54        5.58      3.32 o 
  -7   2   3       20.19       23.71      4.86 o 
  -6   2   3       12.66       11.50      4.05 o 
  -5   2   3       26.18       26.84      2.74 o 
  -4   2   3        2.46        3.18      0.81 o 
  -3   2   3       21.20       21.44      1.87 o 
  -2   2   3        8.24        8.27      1.21 o 
  -1   2   3      486.77      486.38      5.91 o 
   0   2   3       37.27       35.28      0.98 o 
   1   2   3      224.54      222.10      6.69 o 
   2   2   3      115.67      115.19      5.09 o 
   3   2   3      418.39      434.88      9.80 o 
   4   2   3      278.47      269.16      8.54 o 
   5   2   3       23.41       18.31      4.89 o 
   6   2   3        5.87        5.26      2.97 o 
   7   2   3       24.15       19.68     12.99 o 
  -7   3   3       13.91       13.97      7.33 o 
  -6   3   3        0.57        1.08      1.12 o 
  -5   3   3       10.89       11.42      2.68 o 
  -4   3   3        0.80        0.58      0.58 o 
  -3   3   3      953.51      956.70     21.00 o 
  -2   3   3      202.23      179.14      2.44 o 
  -1   3   3        0.65        0.62      0.39 o 
   0   3   3       85.74       93.92      5.23 o 
   1   3   3     1773.74     1937.51     14.26 o 
   2   3   3       54.69       46.01      1.99 o 
   3   3   3       24.03       30.16      2.20 o 
   4   3   3        6.79        3.98      1.25 o 
   5   3   3       55.19       54.21      3.95 o 
   6   3   3        1.61        4.30      2.34 o 
  -6   4   3       32.80       32.08      3.78 o 
  -5   4   3       14.72       14.68      2.47 o 
  -4   4   3        2.06        1.88      0.81 o 
  -3   4   3       93.51      108.62      4.73 o 
  -2   4   3      136.54      140.11      5.25 o 
  -1   4   3      208.28      223.76      3.85 o 
   0   4   3      275.14      269.32      7.45 o 
   1   4   3      651.94      702.36      5.90 o 
   2   4   3       42.51       47.73      2.52 o 
   3   4   3      253.55      267.92      7.45 o 
   4   4   3        4.35        5.33      1.09 o 
   5   4   3        0.64        2.28      1.48 o 
   6   4   3        5.10        6.00      2.47 o 
  -6   5   3      141.75      143.08      8.72 o 
  -5   5   3      129.79      116.11      8.75 o 
  -4   5   3        0.23       -0.44      0.79 o 
  -3   5   3        0.17        1.78      1.43 o 
  -2   5   3      228.93      217.36      5.27 o 
  -1   5   3     1581.75     1538.98     27.62 o 
   0   5   3     1844.18     1916.87     34.36 o 
   1   5   3       24.89       24.12      1.22 o 
   2   5   3       91.44       99.06      4.30 o 
   3   5   3      319.37      318.37      7.22 o 
   4   5   3       52.63       51.85      3.36 o 
   5   5   3        8.66        5.27      2.59 o 
  -6   6   3       71.29       62.14      8.26 o 
  -5   6   3       13.12       14.45      4.29 o 
  -4   6   3       68.78       66.22      3.97 o 
  -3   6   3       61.76       57.24      3.28 o 
  -2   6   3       81.31       77.61      6.14 o 
  -1   6   3        3.10        3.70      1.02 o 
   0   6   3       36.86       39.80      5.44 o 
   1   6   3       24.83       29.81      3.28 o 
   2   6   3        7.17        8.01      1.72 o 
   3   6   3        2.18        2.83      1.03 o 
   4   6   3        0.01        0.65      1.72 o 
   5   6   3        0.81        0.76      0.89 o 
  -5   7   3       58.94       50.96      8.87 o 
  -4   7   3       19.18       17.92      7.73 o 
  -3   7   3      103.07      101.35      5.97 o 
  -2   7   3       27.58       32.11      7.10 o 
  -1   7   3      303.50      293.27     17.96 o 
   0   7   3      267.49      262.68      9.34 o 
   1   7   3      136.78      156.37      6.16 o 
   2   7   3        1.06        1.25      0.70 o 
   3   7   3        1.56        1.95      1.15 o 
   4   7   3        2.90        3.21      1.54 o 
  -4   8   3        1.52        2.55      1.54 o 
  -3   8   3        6.57        6.45      2.66 o 
  -2   8   3        0.08        1.67      1.63 o 
  -1   8   3        6.84        8.96      3.37 o 
   0   8   3       22.05       17.09      4.97 o 
   1   8   3       38.75       35.90     10.99 o 
   2   8   3        0.27        1.92      1.16 o 
   3   8   3       11.46        7.61      2.20 o 
  -3   9   3      159.60      167.19      9.51 o 
  -2   9   3        4.57        3.35      3.00 o 
  -1   9   3       26.12       23.66      9.00 o 
   0   9   3       17.79       14.35      5.75 o 
   1   9   3        3.78        3.47      1.78 o 
  -2  -9   4        1.12        3.52      1.61 o 
  -1  -9   4       40.74       29.40      8.05 o 
   0  -9   4        0.69        1.35      1.49 o 
   1  -9   4        3.16        3.37      1.46 o 
   2  -9   4        0.30        2.77      1.29 o 
   3  -9   4        0.04        2.20      2.02 o 
  -3  -8   4        2.07        2.20      1.30 o 
  -2  -8   4        0.20        0.62      1.54 o 
  -1  -8   4       81.90       74.25      7.91 o 
   0  -8   4      169.97      179.85     12.83 o 
   1  -8   4       35.88       28.40     10.10 o 
   2  -8   4       32.50       33.06     10.49 o 
   3  -8   4        0.22        1.30      1.17 o 
   4  -8   4      109.16      117.40      8.23 o 
  -4  -7   4       22.29       16.28     10.89 o 
  -3  -7   4        7.07        3.46      1.94 o 
  -2  -7   4       38.77       41.82      7.73 o 
  -1  -7   4        6.98        7.54      2.87 o 
   0  -7   4       11.84       11.12      1.89 o 
   1  -7   4        1.23        2.58      1.24 o 
   2  -7   4        4.08        3.37      2.81 o 
   3  -7   4        2.30        2.71      1.40 o 
   4  -7   4       82.69       87.04      4.91 o 
   5  -7   4        2.66        1.25      2.92 o 
  -5  -6   4        5.76        3.56      2.11 o 
  -4  -6   4       20.90       23.20      3.39 o 
  -3  -6   4      102.61       95.80      5.04 o 
  -2  -6   4      492.84      481.18     10.64 o 
  -1  -6   4       74.78       69.01      5.33 o 
   0  -6   4     1730.91     1934.29     65.38 o 
   1  -6   4       28.92       30.58      5.54 o 
   2  -6   4        4.61        3.94      1.47 o 
   3  -6   4      100.28       88.55      5.92 o 
   4  -6   4      405.86      424.46     14.15 o 
  -6  -5   4      108.51      110.36      5.03 o 
  -5  -5   4       16.64       16.43      6.34 o 
  -4  -5   4      224.70      233.87      9.28 o 
  -3  -5   4      161.34      161.94     10.98 o 
  -2  -5   4        5.25        5.23      1.02 o 
  -1  -5   4       31.70       31.19      2.59 o 
   0  -5   4       65.53       64.69      2.87 o 
   1  -5   4       19.94       17.63      3.15 o 
   2  -5   4      327.78      349.50      7.69 o 
   3  -5   4       50.04       41.78      1.84 o 
   4  -5   4      341.99      353.76      9.54 o 
   5  -5   4       55.17       52.56      7.54 o 
  -6  -4   4       87.09       86.43      5.66 o 
  -5  -4   4      571.00      555.76     25.53 o 
  -4  -4   4      627.22      607.19     19.64 o 
  -3  -4   4        1.11        0.62      0.66 o 
  -2  -4   4      633.16      741.27     13.64 o 
  -1  -4   4      130.34      121.97      4.46 o 
   0  -4   4      313.84      324.69      7.75 o 
   1  -4   4       12.27       27.00      1.72 o 
   2  -4   4      375.98      441.57      9.92 o 
   3  -4   4        1.07        1.71      0.40 o 
   4  -4   4      455.61      461.38     11.94 o 
   5  -4   4        9.48        5.76      2.17 o 
   6  -4   4        1.40        3.21      2.44 o 
  -6  -3   4      182.37      199.04     10.36 o 
  -5  -3   4       21.83       20.31      4.97 o 
  -4  -3   4      233.00      236.64      6.61 o 
  -3  -3   4      173.21      175.60      4.32 o 
  -2  -3   4     1090.33     1160.92     24.69 o 
  -1  -3   4       11.46       11.19      1.34 o 
   0  -3   4      338.71      343.01      8.36 o 
   1  -3   4        8.61        9.66      1.74 o 
   2  -3   4      467.28      469.52      9.18 o 
   3  -3   4       24.30       33.08      4.86 o 
   4  -3   4       67.42       63.87      2.89 o 
   5  -3   4       23.78       25.87      3.89 o 
   6  -3   4       45.45       41.11      5.13 o 
   7  -3   4        0.98        1.33      1.27 o 
  -7  -2   4      107.50      102.82      7.73 o 
  -6  -2   4      258.07      269.22     12.74 o 
  -5  -2   4      106.75      104.96      8.11 o 
  -4  -2   4        5.63        5.31      1.17 o 
  -3  -2   4      331.43      342.96      7.81 o 
  -2  -2   4      158.48      152.33      8.89 o 
  -1  -2   4      322.58      334.50      4.84 o 
   0  -2   4    12184.32    14126.80     80.37 o 
   1  -2   4      187.74      181.82      5.54 o 
   2  -2   4       41.23       34.84      1.70 o 
   3  -2   4       60.57       61.65      2.37 o 
   4  -2   4      407.85      405.04     10.05 o 
   5  -2   4        3.17        4.65      1.46 o 
   6  -2   4       38.97       37.76     31.28 o 
   7  -2   4       28.55       34.57      6.40 o 
  -7  -1   4       49.16       62.22      5.92 o 
  -6  -1   4       27.06       25.71      5.97 o 
  -5  -1   4       10.13        9.03      1.99 o 
  -4  -1   4       41.26       39.86      2.59 o 
  -3  -1   4      105.91      104.50      3.81 o 
  -2  -1   4      279.13      276.25      8.24 o 
  -1  -1   4       74.51       72.36      2.32 o 
   0  -1   4       17.09       18.70      0.68 o 
   1  -1   4       63.83       61.22      2.07 o 
   2  -1   4      174.40      169.42      5.14 o 
   3  -1   4       24.25       23.28      1.89 o 
   4  -1   4      188.41      176.85      4.29 o 
   5  -1   4      334.46      337.15     11.38 o 
   7  -1   4        7.73        8.90      5.95 o 
  -7   0   4       29.87       30.78      9.77 o 
  -6   0   4        9.71        7.79      2.56 o 
  -5   0   4       77.59       78.08      4.61 o 
  -4   0   4      165.10      190.64      5.17 o 
  -3   0   4       58.92       55.72      4.67 o 
  -2   0   4     1485.34     1569.45     31.15 o 
  -1   0   4     1867.73     1935.48     12.41 o 
   0   0   4      214.32      197.73      5.84 o 
   1   0   4      989.22      917.91      2.61 o 
   2   0   4      190.20      191.56      5.73 o 
   3   0   4      370.31      392.14      3.61 o 
   4   0   4     5584.13     5953.79     18.07 o 
   5   0   4     2083.47     2019.91     54.82 o 
   6   0   4      474.79      502.68     32.93 o 
   7   0   4       19.32       14.58      9.16 o 
  -7   1   4       44.03       46.76     15.99 o 
  -6   1   4        1.33        1.36      2.40 o 
  -5   1   4       41.46       38.97      3.27 o 
  -4   1   4        3.65        3.31      1.32 o 
  -3   1   4      134.82      135.19      5.09 o 
  -2   1   4       23.40       28.41      0.76 o 
  -1   1   4       82.20       76.65      2.49 o 
   0   1   4        3.11        3.09      0.63 o 
   1   1   4        0.44        0.72      0.47 o 
   2   1   4       17.05       15.53      0.65 o 
   3   1   4       10.60        9.13      1.42 o 
   4   1   4       15.79       13.48      1.35 o 
   5   1   4      163.28      163.43      5.11 o 
   6   1   4       38.75       34.23      6.90 o 
   7   1   4        2.38        3.03      2.74 o 
  -7   2   4       15.95       12.35      7.17 o 
  -6   2   4        6.29        5.72      2.23 o 
  -5   2   4      121.88      110.18      5.95 o 
  -4   2   4      141.90       95.15      5.22 o 
  -3   2   4        5.34        3.36      0.69 o 
  -2   2   4     1774.53     2022.15     37.71 o 
  -1   2   4     1052.45     1064.88      7.32 o 
   0   2   4     2558.70     2793.80      7.52 o 
   1   2   4        0.03        0.46      0.39 o 
   2   2   4      506.01      579.66      4.94 o 
   3   2   4      318.34      298.79      6.97 o 
   4   2   4       64.98       64.99      3.36 o 
   5   2   4       22.67       26.37      6.11 o 
   6   2   4       37.65       29.10      8.26 o 
   7   2   4       21.22       18.27      8.44 o 
  -7   3   4        0.27       -0.37      1.89 o 
  -6   3   4        5.35        5.23      1.17 o 
  -5   3   4       17.66       21.73      4.60 o 
  -4   3   4       82.98       92.92      3.92 o 
  -3   3   4      150.55      153.03      6.96 o 
  -2   3   4      226.39      240.23      2.76 o 
  -1   3   4       23.14       20.03      2.00 o 
   0   3   4      126.30      126.55      5.63 o 
   1   3   4       48.64       48.51      2.36 o 
   2   3   4       14.53       20.85      2.44 o 
   3   3   4       55.70       55.44      2.54 o 
   4   3   4      144.73      155.70      6.66 o 
   5   3   4        2.15        2.02      1.27 o 
   6   3   4       18.65       20.08      4.09 o 
  -6   4   4      318.07      315.04     16.94 o 
  -5   4   4        1.50        1.33      0.82 o 
  -4   4   4       71.43       58.85      3.33 o 
  -3   4   4       13.66       15.49      2.58 o 
  -2   4   4       31.66       34.00      2.74 o 
  -1   4   4       71.01       65.84      2.96 o 
   0   4   4        0.11        0.82      0.83 o 
   1   4   4      259.75      288.72      6.82 o 
   2   4   4      615.76      672.09     13.92 o 
   3   4   4        2.71        3.08      0.85 o 
   4   4   4       29.90       27.61      2.13 o 
   5   4   4       39.38       41.53      3.54 o 
   6   4   4       30.66       33.88      6.29 o 
  -6   5   4       30.64       23.27     10.69 o 
  -5   5   4      162.99      156.08      7.82 o 
  -4   5   4      105.13       94.65      5.11 o 
  -3   5   4       27.05       29.96      2.83 o 
  -2   5   4       16.21       16.43      2.36 o 
  -1   5   4       34.77       29.21      5.54 o 
   0   5   4       14.83       16.64      3.28 o 
   1   5   4       94.05      102.45      4.97 o 
   2   5   4      138.18      145.93      6.34 o 
   3   5   4       10.98       12.69      1.69 o 
   4   5   4       42.01       39.17      2.12 o 
   5   5   4       86.48       97.96      7.91 o 
  -6   6   4        6.22        2.81      2.26 o 
  -5   6   4       35.73       33.91      3.70 o 
  -4   6   4       45.81       38.00      2.22 o 
  -3   6   4       35.05       29.08      1.60 o 
  -2   6   4      514.01      519.04     12.29 o 
  -1   6   4     1273.18     1179.12     66.84 o 
   0   6   4      270.91      291.84      7.88 o 
   1   6   4        0.04        1.59      1.09 o 
   2   6   4       69.91       68.16      2.48 o 
   3   6   4      151.41      159.67      4.99 o 
   4   6   4      150.65      152.69     14.76 o 
   5   6   4      241.23      251.68     15.99 o 
  -5   7   4       10.86        9.40      5.92 o 
  -4   7   4        3.47        1.22      1.65 o 
  -3   7   4        4.76        4.75      2.38 o 
  -2   7   4        2.89        5.28      1.61 o 
  -1   7   4       12.17       12.02      2.40 o 
   0   7   4       16.51       18.02      3.85 o 
   1   7   4       54.24       55.55      3.22 o 
   2   7   4       49.04       42.64      2.46 o 
   3   7   4        3.92        2.94      1.04 o 
   4   7   4        6.45        5.15      2.18 o 
  -4   8   4       12.23        9.48      4.86 o 
  -3   8   4       94.49       98.29      5.72 o 
  -2   8   4       61.47       60.90      5.00 o 
  -1   8   4       40.50       35.86      4.11 o 
   0   8   4       90.84       89.50      6.34 o 
   1   8   4        6.16        5.27      2.36 o 
   2   8   4       96.19       96.84      6.03 o 
   3   8   4        4.63        3.40      2.03 o 
  -3   9   4        0.01        1.51      2.84 o 
  -2   9   4        5.54        6.09      2.97 o 
  -1   9   4        0.08        1.02      1.66 o 
   0   9   4        0.58        3.90      2.81 o 
   1   9   4        0.22        0.17      2.19 o 
  -2  -9   5        9.65        5.55      6.13 o 
  -1  -9   5       17.53       15.11      8.47 o 
   0  -9   5      185.22      215.46     12.88 o 
   1  -9   5       76.87       88.67      8.39 o 
   2  -9   5       25.98       26.12     10.89 o 
   3  -9   5        4.28        1.04      1.64 o 
  -3  -8   5       31.99       26.58     11.58 o 
  -2  -8   5        1.58        2.42      2.02 o 
  -1  -8   5        0.80        2.60      1.94 o 
   0  -8   5       64.21       71.54     15.51 o 
   1  -8   5        3.34        3.80      1.30 o 
   2  -8   5       20.40       23.58      8.98 o 
   3  -8   5       33.00       29.58      8.11 o 
   4  -8   5        5.40        4.28      2.74 o 
  -4  -7   5       18.74       14.47      6.98 o 
  -3  -7   5      179.81      167.69      6.98 o 
  -2  -7   5       75.39       72.21      5.49 o 
  -1  -7   5      624.83      634.32     20.12 o 
   0  -7   5        1.04        3.17      1.30 o 
   1  -7   5      160.29      155.37     33.17 o 
   2  -7   5        0.64        2.04      1.99 o 
   3  -7   5       17.36       11.84      5.23 o 
   4  -7   5        4.74        3.33      1.72 o 
   5  -7   5      118.32      122.76      8.47 o 
  -5  -6   5        0.22        0.29      1.05 o 
  -4  -6   5      104.51      108.02      5.62 o 
  -3  -6   5       71.52       81.10      4.18 o 
  -2  -6   5       61.23       61.88      3.12 o 
  -1  -6   5        9.85        8.38      2.65 o 
   0  -6   5       13.30       12.88      2.71 o 
   1  -6   5      159.19      172.03      9.82 o 
   2  -6   5       89.57       89.37      5.12 o 
   3  -6   5       14.10       14.95      4.63 o 
   4  -6   5        0.04        1.54      1.59 o 
   5  -6   5       20.23       10.78      6.74 o 
  -6  -5   5       93.15       90.67      5.08 o 
  -5  -5   5        4.43        6.81      2.41 o 
  -4  -5   5      123.57      133.54      7.22 o 
  -3  -5   5      320.66      318.30     20.08 o 
  -2  -5   5        0.10        0.42      0.61 o 
  -1  -5   5        6.15        4.98      1.50 o 
   0  -5   5        5.51        7.45      2.24 o 
   1  -5   5        0.01        0.90      0.52 o 
   2  -5   5       88.01       89.16      7.12 o 
   3  -5   5      287.96      256.44      7.03 o 
   4  -5   5       13.03       13.46      1.74 o 
   5  -5   5      265.65      271.89     18.11 o 
  -6  -4   5        0.32        0.41      1.47 o 
  -5  -4   5        2.45        0.38      1.44 o 
  -4  -4   5       98.67      100.94      6.61 o 
  -3  -4   5       21.64       21.18      2.34 o 
  -2  -4   5      100.20      100.44      4.39 o 
  -1  -4   5      946.29      992.42      7.61 o 
   0  -4   5       61.12       61.83      2.43 o 
   1  -4   5     2230.23     2487.02     17.46 o 
   2  -4   5       94.17       96.40      3.70 o 
   3  -4   5        5.55        4.47      0.91 o 
   4  -4   5       78.87       80.44      4.54 o 
   5  -4   5        3.09        5.44      1.82 o 
   6  -4   5        0.85        0.56      1.30 o 
  -6  -3   5        7.33        8.99      2.70 o 
  -5  -3   5      290.45      288.96     10.51 o 
  -4  -3   5        1.25        3.06      2.04 o 
  -3  -3   5       15.89       24.29      3.21 o 
  -2  -3   5      493.39      500.59     13.00 o 
  -1  -3   5     4430.98     4900.20    365.64 o 
   0  -3   5     4455.63     5080.70     27.56 o 
   1  -3   5    11961.79    14777.47   1354.12 o 
   2  -3   5      121.43      147.35      7.42 o 
   3  -3   5       87.57       83.63      3.30 o 
   4  -3   5       16.56       17.05      2.09 o 
   5  -3   5        2.21        3.02      0.90 o 
   6  -3   5       50.24       55.92      5.90 o 
   7  -3   5        0.76        0.72      2.07 o 
  -7  -2   5        1.50        2.34      3.03 o 
  -6  -2   5       13.69       15.01      3.78 o 
  -5  -2   5        1.72        0.98      1.14 o 
  -4  -2   5        7.57       10.94      2.69 o 
  -3  -2   5       10.43        9.46      1.81 o 
  -2  -2   5        5.67        9.23      1.68 o 
  -1  -2   5     3939.27     4440.08     40.09 o 
   0  -2   5        6.69        7.54      1.13 o 
   1  -2   5     3305.14     3498.36     14.77 o 
   2  -2   5      143.22      133.45      5.85 o 
   3  -2   5      397.24      370.29      3.39 o 
   4  -2   5      102.00       97.03      4.42 o 
   5  -2   5        0.08        0.81      0.63 o 
   6  -2   5       82.40       72.97      7.28 o 
   7  -2   5        8.71        5.34      3.29 o 
  -7  -1   5      305.80      363.27     22.15 o 
  -6  -1   5       87.53       79.30      5.23 o 
  -5  -1   5        1.43        2.14      1.00 o 
  -4  -1   5       28.90       31.42      1.56 o 
  -3  -1   5      101.57      105.37      3.84 o 
  -2  -1   5       12.24        5.10      0.92 o 
  -1  -1   5     9736.50    10814.76    263.59 o 
   0  -1   5      180.14      149.16      4.45 o 
   1  -1   5      860.93      993.53      4.61 o 
   2  -1   5      895.64      893.28     10.86 o 
   3  -1   5       14.32       17.71      1.49 o 
   4  -1   5      125.26      114.21      4.79 o 
   5  -1   5     1295.99      995.66    225.46 o 
   7  -1   5       48.41       50.29      8.82 o 
  -7   0   5        1.68        3.74      2.42 o 
  -6   0   5        5.25        4.46      1.86 o 
  -5   0   5        0.91        1.98      1.54 o 
  -4   0   5       14.35       14.49      3.75 o 
  -3   0   5       31.27       33.89      2.86 o 
  -2   0   5      155.90      154.61      8.68 o 
  -1   0   5      102.35       93.03      6.25 o 
   0   0   5        3.57        7.12      1.35 o 
   1   0   5        8.24        7.72      1.06 o 
   2   0   5        2.90        2.83      0.52 o 
   3   0   5       11.70       12.18      1.94 o 
   4   0   5      145.16      138.26      5.67 o 
   5   0   5       43.68       38.51      8.10 o 
   6   0   5      132.86      142.28     12.03 o 
   7   0   5        0.57        4.97      3.37 o 
  -7   1   5        6.48        5.36      3.37 o 
  -6   1   5       26.55       28.43      2.20 o 
  -5   1   5      102.85      106.60      5.98 o 
  -4   1   5       27.86       22.37      1.95 o 
  -3   1   5     1681.57     1742.92     12.03 o 
  -2   1   5      389.37      455.30      5.73 o 
  -1   1   5       40.55       26.30      0.70 o 
   0   1   5     1444.10     1531.12     16.33 o 
   1   1   5     1008.55      998.95     17.97 o 
   2   1   5       60.43       59.54      2.18 o 
   3   1   5     1035.12     1005.94     14.38 o 
   4   1   5      814.77      740.76     45.21 o 
   5   1   5      171.41      175.94      5.42 o 
   6   1   5        6.07        6.05      3.40 o 
   7   1   5        7.24        7.17      3.16 o 
  -7   2   5        0.07        1.30      1.89 o 
  -6   2   5        3.32        1.65      0.97 o 
  -5   2   5        0.83        1.13      1.51 o 
  -4   2   5        6.34        5.32      1.41 o 
  -3   2   5       53.67       54.23      2.13 o 
  -2   2   5      183.65      189.82      2.18 o 
  -1   2   5      338.52      337.99      2.19 o 
   0   2   5       22.00       21.26      0.91 o 
   1   2   5      441.77      452.63      3.25 o 
   2   2   5      184.73      189.87      2.24 o 
   3   2   5      241.44      245.85      5.83 o 
   4   2   5        1.61        1.70      0.52 o 
   5   2   5        9.16        7.16      1.89 o 
   6   2   5        0.25       -0.88      2.20 o 
   7   2   5        4.56        1.25      2.60 o 
  -7   3   5       27.00       19.57     11.76 o 
  -6   3   5        9.04        8.97      3.41 o 
  -5   3   5      196.62      202.63      7.16 o 
  -4   3   5      114.82       90.84     11.54 o 
  -3   3   5       34.05       43.01      4.90 o 
  -2   3   5      332.12      306.49      3.17 o 
  -1   3   5      211.51      234.41      2.57 o 
   0   3   5       75.95       89.53      4.21 o 
   1   3   5       26.31       29.05      1.58 o 
   2   3   5      577.42      592.41     13.40 o 
   3   3   5      239.99      264.02      5.77 o 
   4   3   5        0.01        0.37      0.65 o 
   5   3   5      284.18      289.42     14.45 o 
   6   3   5       27.95       32.66      5.71 o 
  -6   4   5      115.93      116.83      5.58 o 
  -5   4   5        9.75        7.10      2.19 o 
  -4   4   5       37.83       35.49      2.85 o 
  -3   4   5        0.47        0.55      0.51 o 
  -2   4   5        0.00        0.76      0.76 o 
  -1   4   5       21.10       20.81      2.19 o 
   0   4   5       42.74       49.69      2.13 o 
   1   4   5      402.05      440.76     10.00 o 
   2   4   5       27.48       26.73      2.14 o 
   3   4   5       36.26       41.70      2.59 o 
   4   4   5        4.85        5.13      0.91 o 
   5   4   5        1.02        1.49      2.66 o 
   6   4   5       25.32       30.91      5.87 o 
  -6   5   5      202.30      198.96     11.66 o 
  -5   5   5      179.04      164.40      8.30 o 
  -4   5   5       14.43       11.65      2.74 o 
  -3   5   5       28.18       31.36      1.84 o 
  -2   5   5        1.32        1.17      0.59 o 
  -1   5   5      638.47      620.98     12.35 o 
   0   5   5      147.08      135.71     11.33 o 
   1   5   5      174.80      196.11      4.72 o 
   2   5   5       40.52       43.66      3.70 o 
   3   5   5       52.31       50.08      2.12 o 
   4   5   5        0.33        0.68      0.50 o 
   5   5   5        0.60        1.46      1.35 o 
  -6   6   5        1.03        3.35      1.41 o 
  -5   6   5        1.91        1.96      1.41 o 
  -4   6   5       13.29       10.34      2.50 o 
  -3   6   5       66.22       59.66      3.43 o 
  -2   6   5        4.76        3.83      1.36 o 
  -1   6   5       52.02       55.97     11.22 o 
   0   6   5      180.21      183.08      9.15 o 
   1   6   5       49.47       47.73      3.93 o 
   2   6   5        2.25        2.49      0.84 o 
   3   6   5        8.11        7.70      1.39 o 
   4   6   5        0.79        1.41      1.12 o 
   5   6   5        1.57        1.83      2.95 o 
  -5   7   5        2.20        2.23      2.12 o 
  -4   7   5       31.58       29.45      4.43 o 
  -3   7   5      113.12      107.48      9.06 o 
  -2   7   5       58.68       54.75      5.17 o 
  -1   7   5        6.80        8.64      2.30 o 
   0   7   5        0.00        0.62      0.97 o 
   1   7   5       24.26       28.90      2.33 o 
   2   7   5        0.28        0.62      0.96 o 
   3   7   5       64.34       62.31      3.90 o 
   4   7   5      294.01      285.31     14.63 o 
  -4   8   5       31.30       31.84      9.00 o 
  -3   8   5       53.67       50.59      4.27 o 
  -2   8   5        2.05        3.00      1.16 o 
  -1   8   5        0.03       -0.50      2.79 o 
   0   8   5        0.51        1.40      1.25 o 
   1   8   5       13.27       12.07      3.29 o 
   2   8   5        0.97       -0.09      1.74 o 
   3   8   5       12.40        7.25      3.87 o 
  -2   9   5        0.06        1.99      1.86 o 
  -1   9   5        7.50        4.12      1.80 o 
   0   9   5       32.77       27.78      4.06 o 
   1   9   5        6.60        3.21      1.78 o 
  -2  -9   6       21.56       15.06      7.70 o 
  -1  -9   6       31.74       23.93     12.35 o 
   0  -9   6        0.08        1.43      1.81 o 
   1  -9   6        2.38        4.41      2.16 o 
   2  -9   6       17.50       15.67      6.96 o 
   3  -9   6        0.48        1.23      1.41 o 
  -3  -8   6       72.50       66.24      7.95 o 
  -2  -8   6      208.94      203.78     14.92 o 
  -1  -8   6       29.16       31.20     11.60 o 
   0  -8   6       57.20       51.28     14.63 o 
   1  -8   6       88.24      100.35      7.65 o 
   2  -8   6        0.05        0.10      1.31 o 
   3  -8   6        0.01        3.04      1.59 o 
   4  -8   6        0.63        0.63      1.19 o 
  -4  -7   6       15.14       13.30      6.90 o 
  -3  -7   6       58.06       56.10      5.87 o 
  -2  -7   6       82.84       93.11      6.86 o 
  -1  -7   6       42.99       45.09      3.22 o 
   0  -7   6        0.41        1.12      1.72 o 
   1  -7   6       15.66       17.64      4.30 o 
   2  -7   6       72.95       85.56      7.83 o 
   3  -7   6       30.09       29.18     11.90 o 
   4  -7   6      156.03      169.52      9.32 o 
   5  -7   6        0.06        0.19      1.14 o 
  -5  -6   6       18.08       14.03      5.65 o 
  -4  -6   6       40.43       37.74      3.19 o 
  -3  -6   6        0.00        1.10      0.75 o 
  -2  -6   6        5.51        7.11      1.66 o 
  -1  -6   6      247.52      245.30      7.03 o 
   1  -6   6      129.08      134.23      7.17 o 
   2  -6   6      147.55      151.93      8.55 o 
   3  -6   6      143.20      139.73      9.16 o 
   4  -6   6      851.54      929.83    306.94 o 
   5  -6   6       52.74       53.19      5.58 o 
  -6  -5   6      140.99      141.45      6.75 o 
  -5  -5   6        1.32        2.31      1.47 o 
  -4  -5   6      180.23      171.96      7.86 o 
  -3  -5   6      325.86      350.92     13.79 o 
  -2  -5   6      306.86      322.46      9.09 o 
  -1  -5   6        0.64        1.97      0.68 o 
   0  -5   6      174.73      192.07      4.21 o 
   1  -5   6       13.29       13.23      2.37 o 
   2  -5   6      295.58      308.77     18.00 o 
   3  -5   6       29.54       26.16      3.09 o 
   4  -5   6       20.80       17.02      7.30 o 
   5  -5   6       60.30       62.06      5.34 o 
  -6  -4   6        0.15        2.42      1.27 o 
  -5  -4   6      218.78      219.16     11.99 o 
  -4  -4   6        0.53        0.67      0.90 o 
  -3  -4   6       75.53       79.07      3.53 o 
  -2  -4   6      441.33      453.94      8.65 o 
  -1  -4   6       33.44       34.13      2.40 o 
   0  -4   6      642.55      695.18     11.37 o 
   1  -4   6        2.00        3.30      0.72 o 
   2  -4   6      469.09      463.35     10.43 o 
   3  -4   6        0.22        0.09      0.61 o 
   4  -4   6       10.85       13.81      1.60 o 
   5  -4   6        1.17        1.49      0.80 o 
   6  -4   6       45.03       45.30      4.99 o 
  -6  -3   6      107.97      112.01      8.75 o 
  -5  -3   6        6.82        4.59      2.18 o 
  -4  -3   6      133.74      131.74      6.86 o 
  -3  -3   6        2.69        2.01      0.99 o 
  -2  -3   6     1052.21     1120.07     12.89 o 
  -1  -3   6       68.07       68.87      3.25 o 
   0  -3   6       19.99       17.92      1.86 o 
   1  -3   6       44.87       45.59      2.16 o 
   2  -3   6      404.79      408.32      4.12 o 
   3  -3   6       42.83       40.26      2.95 o 
   4  -3   6      260.94      246.53      4.00 o 
   5  -3   6       20.19       19.38      7.12 o 
   6  -3   6      117.78      121.01      8.95 o 
   7  -3   6        6.50        3.05      1.38 o 
  -7  -2   6       31.65       40.92      6.19 o 
  -6  -2   6       10.69       14.93      2.70 o 
  -5  -2   6        0.07        1.33      1.05 o 
  -4  -2   6        2.06        3.08      0.80 o 
  -3  -2   6       33.22       38.87      2.77 o 
  -2  -2   6      367.65      404.56     11.20 o 
  -1  -2   6       61.76       51.77     14.52 o 
   1  -2   6        6.27        9.55      1.09 o 
   2  -2   6        3.22        3.45      0.73 o 
   3  -2   6      460.33      428.42     10.08 o 
   4  -2   6     1285.12     1286.33     25.49 o 
   5  -2   6        1.78        4.14      1.78 o 
   6  -2   6      687.81      692.14     44.74 o 
   7  -2   6       30.22       23.05     13.33 o 
  -7  -1   6       73.68       97.11      7.91 o 
  -6  -1   6       28.07       32.94      2.04 o 
  -5  -1   6       12.04       12.49      1.87 o 
  -4  -1   6      104.58      100.61      5.52 o 
  -3  -1   6      194.64      189.39      6.74 o 
  -2  -1   6      139.07      140.09      4.33 o 
  -1  -1   6       13.24       10.64      1.24 o 
   0  -1   6       19.67       21.30      0.44 o 
   1  -1   6       12.33       12.37      1.31 o 
   2  -1   6       29.35       29.89      1.26 o 
   3  -1   6        8.82        9.44      1.67 o 
   4  -1   6      320.94      314.36      6.62 o 
   5  -1   6      381.45      384.08     26.61 o 
   6  -1   6        9.24        9.56      4.38 o 
   7  -1   6       10.24       10.57      4.25 o 
  -7   0   6        0.03        2.84      2.60 o 
  -6   0   6      328.99      340.37     15.91 o 
  -5   0   6        4.65        4.66      1.17 o 
  -4   0   6      148.29      174.74      3.84 o 
  -3   0   6      659.82      786.70      8.02 o 
  -2   0   6    15566.25    18988.03     76.82 o 
  -1   0   6    12632.47    13782.52    140.79 o 
   1   0   6     1639.43     1634.07      5.70 o 
   2   0   6       90.10       89.93      2.82 o 
   3   0   6       99.30       91.40      3.31 o 
   4   0   6      270.27      247.52      5.32 o 
   5   0   6        3.71        3.69      2.66 o 
   6   0   6      214.97      232.91     16.20 o 
   7   0   6       51.01       54.36      4.70 o 
  -7   1   6        7.34        7.30      6.11 o 
  -6   1   6        1.42        2.31      1.21 o 
  -5   1   6      130.06      114.90      7.61 o 
  -4   1   6        7.31        8.63      3.15 o 
  -3   1   6      189.69      197.24      3.39 o 
  -2   1   6      121.78      128.53      4.09 o 
  -1   1   6        2.14        1.68      0.44 o 
   0   1   6       15.51       15.11      0.77 o 
   1   1   6        5.28        5.29      1.03 o 
   2   1   6       19.61       17.49      1.84 o 
   3   1   6       15.57       13.66      7.73 o 
   4   1   6       30.41       29.34      3.53 o 
   5   1   6       48.78       49.36      3.72 o 
   6   1   6       15.52       13.60      6.67 o 
   7   1   6        0.81        0.35      1.27 o 
  -7   2   6       46.69       51.52      8.92 o 
  -6   2   6       34.01       34.24      2.20 o 
  -5   2   6       78.50       77.94      5.11 o 
  -4   2   6        1.57        1.14      0.93 o 
  -3   2   6        9.20       11.71      1.50 o 
  -2   2   6      787.20      866.08      7.67 o 
  -1   2   6      518.16      525.11      3.92 o 
   0   2   6       54.46       50.95      1.74 o 
   1   2   6      603.02      634.48      3.06 o 
   2   2   6     2252.17     2584.05     39.06 o 
   3   2   6       25.46       24.18      1.84 o 
   4   2   6        4.83        3.93      1.02 o 
   5   2   6        8.55        8.15      2.34 o 
   6   2   6        3.04        3.66      2.26 o 
   7   2   6        1.62        2.52      3.66 o 
  -7   3   6       16.58       12.83      4.51 o 
  -6   3   6       33.74       33.96      2.86 o 
  -5   3   6       30.81       35.06      4.97 o 
  -4   3   6       17.25       12.76      1.91 o 
  -3   3   6        0.45        1.00      0.46 o 
  -2   3   6       11.33       16.00      2.97 o 
  -1   3   6       14.94       15.64      1.66 o 
   0   3   6       21.78       20.99      1.90 o 
   1   3   6      235.18      252.65      3.10 o 
   2   3   6      187.90      208.76      2.56 o 
   3   3   6       12.33       14.11      1.93 o 
   4   3   6      119.29      129.29      5.76 o 
   5   3   6       29.85       32.16      6.69 o 
   6   3   6        8.13        6.37      3.48 o 
  -6   4   6       48.00       40.28      4.00 o 
  -5   4   6       17.21       14.13      3.70 o 
  -4   4   6       41.19       32.94      3.20 o 
  -3   4   6       29.24       25.03      1.09 o 
  -2   4   6      463.16      422.58      9.94 o 
  -1   4   6      556.06      510.04      5.80 o 
   0   4   6      398.23      437.40      4.36 o 
   1   4   6       28.97       32.00      2.67 o 
   2   4   6      163.01      179.38      5.21 o 
   3   4   6        0.40        0.36      0.71 o 
   4   4   6      192.49      210.32      6.13 o 
   5   4   6       10.56       11.50      5.07 o 
   6   4   6        0.78       -1.01      2.39 o 
  -6   5   6      113.04      117.81      8.78 o 
  -5   5   6       20.51       14.37      4.59 o 
  -4   5   6       83.77       78.39      4.34 o 
  -3   5   6       31.25       29.77      2.32 o 
  -2   5   6        0.75        9.17      4.56 o 
  -1   5   6      118.81      113.25      5.99 o 
   0   5   6        0.99        1.64      0.99 o 
   1   5   6        7.01        5.89      0.97 o 
   2   5   6       13.73       14.10      1.58 o 
   3   5   6       12.13       12.26      1.64 o 
   4   5   6        0.86        1.71      0.90 o 
   5   5   6       78.03       93.74      8.66 o 
  -6   6   6        0.00        1.15      0.82 o 
  -5   6   6        1.57        1.77      1.04 o 
  -4   6   6       73.77       60.27      3.73 o 
  -3   6   6        0.36        1.36      0.63 o 
  -2   6   6     1255.44     1269.20     29.20 o 
  -1   6   6     1725.79     1724.26     33.69 o 
   0   6   6       64.69       62.70      8.66 o 
   1   6   6        1.78        1.46      1.07 o 
   2   6   6        3.52        2.54      0.89 o 
   3   6   6       51.14       52.34      3.38 o 
   4   6   6       60.34       53.60      3.86 o 
   5   6   6       72.92       83.51      5.66 o 
  -5   7   6      117.65      136.60      9.48 o 
  -4   7   6        4.62        6.69      3.05 o 
  -3   7   6       21.35       20.64      4.00 o 
  -2   7   6       36.14       24.76      3.68 o 
  -1   7   6        2.68        3.08      0.96 o 
   0   7   6        2.28        0.37      1.08 o 
   1   7   6       32.43       31.33      2.59 o 
   2   7   6      144.69      148.38      7.52 o 
   3   7   6        2.58        1.69      1.42 o 
   4   7   6       27.54       19.67      7.60 o 
  -4   8   6        9.11        6.45      4.57 o 
  -3   8   6        0.03        1.02      1.79 o 
  -2   8   6       13.60       13.19      2.23 o 
  -1   8   6       47.88       51.20      8.91 o 
   0   8   6       48.42       41.26      7.20 o 
   1   8   6        6.68        6.37      2.19 o 
   2   8   6       98.54       95.00      6.18 o 
   3   8   6        5.12        3.21      2.04 o 
  -2   9   6       13.62       11.35      3.48 o 
  -1   9   6        5.39        8.12      2.28 o 
   0   9   6       16.33       11.31      2.78 o 
   1   9   6       50.94       56.93      5.72 o 
  -2  -9   7        2.83        2.31      1.83 o 
  -1  -9   7        1.38        0.42      1.43 o 
   0  -9   7      209.52      218.36     20.21 o 
   1  -9   7      255.99      275.82     16.24 o 
   2  -9   7        2.42        3.48      1.63 o 
   3  -9   7       20.66       13.73     10.65 o 
  -3  -8   7       31.08       34.84     11.18 o 
  -2  -8   7       27.63       23.31     10.73 o 
  -1  -8   7       20.45       16.84      7.67 o 
   0  -8   7        0.08        1.65      2.71 o 
   1  -8   7        0.02        0.74      1.89 o 
   2  -8   7        0.57        2.01      1.73 o 
   3  -8   7       11.28       13.35      4.86 o 
   4  -8   7        9.62       10.62      4.03 o 
  -4  -7   7       27.11       18.83     10.75 o 
  -3  -7   7      474.60      455.44     22.07 o 
  -2  -7   7       32.36       36.28      4.09 o 
  -1  -7   7       76.94       72.38      5.05 o 
   0  -7   7        4.28        8.26      7.46 o 
   1  -7   7       33.93       36.84      6.12 o 
   2  -7   7        0.19        0.12      1.55 o 
   3  -7   7      463.38      455.84     21.58 o 
   4  -7   7        1.06        1.54      1.55 o 
  -5  -6   7       10.20        6.40      2.50 o 
  -4  -6   7       77.39       77.92      5.11 o 
  -3  -6   7        4.94        5.06      1.56 o 
  -2  -6   7       62.55       62.88      3.09 o 
  -1  -6   7        1.09        0.96      1.13 o 
   0  -6   7       20.21       25.63      6.00 o 
   1  -6   7      216.16      245.36     16.38 o 
   2  -6   7      170.69      175.92     10.38 o 
   3  -6   7        0.54        2.73      1.95 o 
   4  -6   7      183.38      202.85     13.78 o 
  -6  -5   7        2.82        4.12      1.13 o 
  -5  -5   7      119.03      109.30      7.01 o 
  -4  -5   7       19.87       17.69      2.10 o 
  -3  -5   7       87.96      103.62      4.62 o 
  -2  -5   7       23.37       24.54      2.12 o 
  -1  -5   7     1811.96     1896.08     68.88 o 
   0  -5   7       23.54       32.03      3.68 o 
   1  -5   7      832.90      937.18     47.96 o 
   2  -5   7      199.30      191.47     11.43 o 
   3  -5   7      147.18      110.26      6.06 o 
   4  -5   7      393.89      397.52     13.82 o 
  -6  -4   7        0.66        0.88      1.28 o 
  -5  -4   7        0.86        0.45      1.17 o 
  -4  -4   7        1.21        2.35      2.00 o 
  -3  -4   7        3.55        3.00      0.61 o 
  -2  -4   7      119.80      124.96      5.36 o 
  -1  -4   7     1954.27     2111.90    531.42 o 
   0  -4   7       17.02       18.48      2.38 o 
   1  -4   7     2155.78     2280.81     35.97 o 
   2  -4   7       61.00       54.91      2.94 o 
   3  -4   7      176.91      175.43      4.26 o 
   4  -4   7        0.02        0.17      0.66 o 
   5  -4   7       42.08       45.86      4.94 o 
   6  -4   7       29.71       22.49     10.12 o 
  -6  -3   7      293.38      318.60     15.88 o 
  -5  -3   7      538.10      572.53     29.46 o 
  -4  -3   7       43.20       39.87      1.97 o 
  -3  -3   7        1.81        4.12      1.38 o 
  -2  -3   7      167.78      156.40      2.67 o 
  -1  -3   7      403.16      408.11      5.20 o 
   0  -3   7      728.12      774.19     14.10 o 
   1  -3   7      465.27      483.68      9.24 o 
   2  -3   7       55.35       56.06      2.24 o 
   3  -3   7       92.82       82.87      3.55 o 
   4  -3   7        0.14        0.37      0.48 o 
   5  -3   7      294.10      294.04     14.23 o 
   6  -3   7       65.00       64.77      9.69 o 
   7  -3   7        9.23        7.46      4.62 o 
  -7  -2   7       20.12       16.04      9.90 o 
  -6  -2   7        2.17        2.33      1.44 o 
  -5  -2   7       38.95       36.66      2.65 o 
  -4  -2   7       31.64       31.08      2.35 o 
  -3  -2   7       65.44       63.44      2.68 o 
  -2  -2   7      197.00      205.58      2.83 o 
  -1  -2   7     2508.95     2705.88     36.43 o 
   0  -2   7       61.42       57.81      0.83 o 
   1  -2   7     1086.62     1129.44     18.13 o 
   2  -2   7       20.31       17.84      1.64 o 
   3  -2   7      413.91      410.58      9.16 o 
   4  -2   7       32.00       28.85      1.69 o 
   5  -2   7        0.92        1.51      2.04 o 
   6  -2   7      241.13      249.35     16.33 o 
   7  -2   7       23.83       18.11     11.76 o 
  -7  -1   7        1.33        1.86      3.13 o 
  -6  -1   7        0.30        0.97      1.13 o 
  -5  -1   7       44.65       45.61      2.59 o 
  -4  -1   7        0.45        2.00      1.38 o 
  -3  -1   7        6.02       10.12      1.73 o 
  -2  -1   7      190.75      242.01      7.28 o 
  -1  -1   7      395.59      367.66      5.88 o 
   0  -1   7      396.78      386.52      2.99 o 
   1  -1   7        1.84        3.68      0.55 o 
   2  -1   7      126.31      130.79      4.06 o 
   3  -1   7     1236.66     1217.38     20.05 o 
   4  -1   7      686.79      672.45     13.54 o 
   5  -1   7     2267.54     2307.32     80.27 o 
   6  -1   7       63.28       57.49      5.55 o 
   7  -1   7       13.25        7.59      5.02 o 
  -7   0   7       12.69       16.99      4.69 o 
  -6   0   7       52.63       45.58      6.85 o 
  -5   0   7       21.51       21.12      2.04 o 
  -4   0   7        7.73        7.17      1.89 o 
  -3   0   7       85.18       87.61      5.25 o 
  -2   0   7      369.70      389.85     23.06 o 
  -1   0   7      183.50      165.14     22.77 o 
   0   0   7        0.02        2.34      1.49 o 
   1   0   7        6.50        8.79      2.36 o 
   2   0   7        0.02        0.14      0.20 o 
   3   0   7        8.90       10.74      1.77 o 
   4   0   7        6.38        6.66      1.18 o 
   5   0   7        3.91        5.13      1.83 o 
   6   0   7       59.05       60.09      5.97 o 
   7   0   7        5.06        7.33      4.91 o 
  -7   1   7        7.98        7.33      2.87 o 
  -6   1   7        4.51        3.35      1.41 o 
  -5   1   7      697.80      682.68     19.39 o 
  -4   1   7       44.29       45.33      2.91 o 
  -3   1   7     2247.49     2735.54     18.95 o 
  -2   1   7      335.91      296.57     13.81 o 
  -1   1   7       46.04       61.00      0.91 o 
   0   1   7      349.94      334.72     15.56 o 
   1   1   7      486.17      506.12     14.94 o 
   2   1   7        0.19        0.33      0.25 o 
   3   1   7     3320.84     3832.86     59.42 o 
   4   1   7     1961.97     2014.08     39.67 o 
   5   1   7        0.93       -0.69      2.12 o 
   6   1   7       13.05       11.60      6.59 o 
   7   1   7       12.42       10.01      7.73 o 
  -7   2   7       47.68       51.68      6.29 o 
  -6   2   7        0.52        0.77      1.26 o 
  -5   2   7       58.01       47.92      2.54 o 
  -4   2   7        0.47        1.63      0.83 o 
  -3   2   7        5.98        4.96      0.92 o 
  -2   2   7      147.02      153.42      9.50 o 
  -1   2   7       68.12       66.50      2.42 o 
   0   2   7      214.24      214.00     16.09 o 
   1   2   7      675.14      728.59      6.26 o 
   2   2   7       46.87       51.08      2.44 o 
   3   2   7       49.81       53.53      3.66 o 
   4   2   7       35.39       32.37      2.13 o 
   5   2   7       10.94       10.22      2.81 o 
   6   2   7        0.95        3.35      1.70 o 
  -7   3   7       63.94       57.36      5.53 o 
  -6   3   7        4.23        3.60      1.17 o 
  -5   3   7     1022.51      995.67     47.49 o 
  -4   3   7        0.17        2.10      0.96 o 
  -3   3   7       91.52       88.76      3.78 o 
  -2   3   7      330.90      361.73      3.76 o 
  -1   3   7        2.51        2.66      0.58 o 
   0   3   7      127.25      124.69      5.64 o 
   1   3   7      169.93      210.13      2.94 o 
   2   3   7      122.58      136.10      5.14 o 
   3   3   7      549.19      590.19     12.10 o 
   4   3   7       53.45       54.13      3.61 o 
   5   3   7        6.25        6.67      3.35 o 
   6   3   7      105.36      111.95      9.48 o 
  -6   4   7        9.33        8.30      2.06 o 
  -5   4   7        3.73        2.42      1.25 o 
  -4   4   7       46.29       40.41      3.11 o 
  -3   4   7      109.91       99.90      4.38 o 
  -2   4   7       11.25       10.46      1.74 o 
  -1   4   7      138.31      128.36      6.05 o 
   0   4   7      103.25       93.55      4.02 o 
   1   4   7        3.43        2.32      1.00 o 
   2   4   7        3.50        5.72      1.77 o 
   3   4   7       14.18       11.86      1.53 o 
   4   4   7       10.28        9.69      2.48 o 
   5   4   7        4.08        5.50      3.21 o 
   6   4   7       61.77       74.94      5.95 o 
  -6   5   7        6.92        7.91      2.84 o 
  -5   5   7        5.65        3.20      1.20 o 
  -4   5   7       91.64       91.20      4.87 o 
  -3   5   7        9.92       10.88      1.89 o 
  -2   5   7      406.02      384.06      6.27 o 
  -1   5   7      165.83      171.84      6.70 o 
   0   5   7        6.05        6.81      1.38 o 
   1   5   7      103.79      110.78      4.91 o 
   2   5   7       11.68       10.95      2.08 o 
   3   5   7      147.03      147.74      7.41 o 
   4   5   7      329.88      343.77     13.12 o 
   5   5   7       11.90       14.53      4.28 o 
  -6   6   7       53.71       54.83      6.19 o 
  -5   6   7        5.63        3.30      1.40 o 
  -4   6   7        1.11        1.90      0.77 o 
  -3   6   7        1.77        1.18      0.87 o 
  -2   6   7       31.01       27.02      3.38 o 
  -1   6   7      125.55      124.08      5.49 o 
   0   6   7       30.84       29.71      1.95 o 
   1   6   7      158.88      154.06      6.74 o 
   2   6   7        0.94        1.88      0.92 o 
   3   6   7        0.61        0.41      1.23 o 
   4   6   7        4.55        3.78      2.19 o 
   5   6   7        0.01        1.97      1.51 o 
  -5   7   7       86.41       92.62      6.88 o 
  -4   7   7        7.25        6.16      4.78 o 
  -3   7   7      322.84      338.86     15.96 o 
  -2   7   7      339.39      310.31      8.60 o 
  -1   7   7        4.51        3.67      0.92 o 
   0   7   7       26.58       23.79      3.56 o 
   1   7   7       56.26       49.55      3.29 o 
   2   7   7        6.21        3.49      1.51 o 
   3   7   7      176.49      164.78      7.32 o 
   4   7   7      306.62      298.11     15.08 o 
  -4   8   7        8.48        5.68      3.98 o 
  -3   8   7       30.22       22.33     12.29 o 
  -2   8   7        4.58       15.03      9.00 o 
  -1   8   7        8.27        6.69      2.66 o 
   0   8   7       53.49       53.59      4.28 o 
   1   8   7        0.26        1.64      1.40 o 
   2   8   7        1.52        1.77      1.19 o 
   3   8   7        0.11        0.50      1.22 o 
  -2   9   7       11.91        9.69      6.53 o 
  -1   9   7      268.76      275.99     12.49 o 
   0   9   7        4.41        6.35      2.04 o 
   1   9   7        0.03        2.40      0.96 o 
  -2  -9   8      104.15      117.16      7.91 o 
  -1  -9   8        0.07        0.32      2.71 o 
   0  -9   8       13.58       12.09      4.38 o 
   1  -9   8        3.09        3.77      2.09 o 
   2  -9   8        1.63        2.05      1.55 o 
  -3  -8   8        0.94        1.43      1.62 o 
  -2  -8   8       28.79       26.16     11.76 o 
  -1  -8   8       26.20       31.97      5.50 o 
   0  -8   8      616.29      650.53     40.15 o 
   1  -8   8       35.70       30.46      9.69 o 
   2  -8   8       13.78       13.53      3.65 o 
   3  -8   8        2.83        1.79      1.19 o 
   4  -8   8       58.42       59.83      3.56 o 
  -4  -7   8        3.05        3.19      1.30 o 
  -3  -7   8      200.15      206.11     10.12 o 
  -2  -7   8        4.49        7.85      2.45 o 
  -1  -7   8       25.69       24.16      4.88 o 
   0  -7   8       29.82       30.64      5.29 o 
   1  -7   8        5.65        7.33      1.94 o 
   2  -7   8      121.27      119.35      7.34 o 
   3  -7   8        5.87        5.11      2.07 o 
   4  -7   8        2.22        1.66      1.74 o 
  -5  -6   8        9.33        6.33      2.46 o 
  -4  -6   8       17.88       16.82      1.98 o 
  -3  -6   8       46.43       45.08      3.75 o 
  -2  -6   8      675.68      658.21     17.13 o 
  -1  -6   8        0.86        0.37      0.86 o 
   0  -6   8       31.95       32.46      4.46 o 
   1  -6   8       18.79       24.10      5.02 o 
   2  -6   8      949.34      946.68     26.53 o 
   3  -6   8       30.95       29.87      2.47 o 
   4  -6   8       72.14       74.90      4.49 o 
  -6  -5   8       24.88       28.92      4.20 o 
  -5  -5   8       52.43       46.38      4.73 o 
  -4  -5   8       48.74       48.22      3.91 o 
  -3  -5   8      129.65      126.92      5.48 o 
  -2  -5   8      817.01      855.18     15.62 o 
  -1  -5   8        1.26        2.57      0.69 o 
   0  -5   8      133.96      144.51      7.74 o 
   1  -5   8       35.17       42.84      7.01 o 
   2  -5   8      291.67      318.95      8.81 o 
   3  -5   8        6.16        6.25      1.90 o 
   4  -5   8        0.59        1.09      1.00 o 
  -6  -4   8       15.19        7.94      4.02 o 
  -5  -4   8      172.91      174.75      8.65 o 
  -4  -4   8        3.85        1.86      1.21 o 
  -3  -4   8        8.59        8.61      1.61 o 
  -2  -4   8      466.14      500.07      9.89 o 
  -1  -4   8       96.70       94.16      4.56 o 
   0  -4   8     7445.32     9012.72     58.13 o 
   1  -4   8       13.65       26.09      2.58 o 
   2  -4   8       68.60       89.26      3.50 o 
   3  -4   8       24.16       24.84      0.98 o 
   4  -4   8      538.74      526.60     12.11 o 
   5  -4   8        8.31        8.05      3.11 o 
   6  -4   8       45.94       36.54      4.35 o 
  -6  -3   8        0.30       -0.32      2.74 o 
  -5  -3   8       26.41       25.75      2.58 o 
  -4  -3   8       81.74       83.80      4.77 o 
  -3  -3   8      142.16      147.63      6.09 o 
  -2  -3   8      612.67      666.42      5.91 o 
  -1  -3   8      128.09      125.72      5.59 o 
   0  -3   8      227.93      236.78     10.32 o 
   1  -3   8       11.75       11.90      1.74 o 
   2  -3   8      161.23      174.82      2.09 o 
   3  -3   8      139.19      131.35      5.37 o 
   4  -3   8      462.75      456.54      9.24 o 
   5  -3   8      470.38      463.75     21.96 o 
   6  -3   8      112.83      118.01      7.73 o 
   7  -3   8        0.27        5.76      1.99 o 
  -7  -2   8       12.50       13.48      5.55 o 
  -6  -2   8        3.49        2.82      1.39 o 
  -5  -2   8       71.60       69.34      4.76 o 
  -4  -2   8      114.63      121.62      6.30 o 
  -3  -2   8       40.28       57.05      3.32 o 
  -2  -2   8     2383.81     2697.62     43.53 o 
  -1  -2   8        0.05        1.78      0.48 o 
   0  -2   8     4340.18     4799.33     33.45 o 
   1  -2   8        0.72        1.84      0.43 o 
   2  -2   8        1.57        1.68      0.88 o 
   3  -2   8      590.86      587.36     17.76 o 
   4  -2   8      583.35      552.69     12.49 o 
   5  -2   8      136.51      134.18     10.04 o 
   6  -2   8       92.11       98.20     96.69 o 
   7  -2   8        0.14        2.55      2.26 o 
  -7  -1   8        3.47        1.75      2.15 o 
  -6  -1   8        0.05       -0.38      1.55 o 
  -5  -1   8       10.53       10.27      2.48 o 
  -4  -1   8      224.12      238.49      6.75 o 
  -3  -1   8      292.54      315.96      9.03 o 
  -2  -1   8      173.12      185.09      5.14 o 
  -1  -1   8        3.16        2.82      0.49 o 
   0  -1   8        3.92        5.37      1.01 o 
   1  -1   8       17.21       15.87      0.48 o 
   2  -1   8        9.95        9.93      1.17 o 
   3  -1   8       26.16       26.43      1.68 o 
   4  -1   8        7.95        6.37      0.67 o 
   5  -1   8      238.53      245.15     10.36 o 
   6  -1   8        0.00        3.11      2.89 o 
   7  -1   8        0.47        8.90      2.02 o 
  -7   0   8        5.23        6.30      2.28 o 
  -6   0   8        0.30        0.84      1.19 o 
  -5   0   8        0.26        0.38      1.24 o 
  -4   0   8        0.95        1.89      0.84 o 
  -3   0   8       27.59       31.27      2.25 o 
  -2   0   8      410.47      453.43      4.33 o 
  -1   0   8       18.93       14.78      0.76 o 
   0   0   8      378.33      361.60      4.72 o 
   1   0   8      183.66      197.07      7.24 o 
   2   0   8        1.26        1.07      0.29 o 
   3   0   8      353.85      352.31     11.40 o 
   4   0   8        9.17        8.31      0.79 o 
   5   0   8        0.48        1.99      1.33 o 
   6   0   8      104.07      104.09      8.34 o 
   7   0   8       21.75       18.54     11.76 o 
  -7   1   8        0.11        1.96      1.38 o 
  -6   1   8        6.31        5.43      1.88 o 
  -5   1   8        0.03       -0.03      1.55 o 
  -4   1   8        0.63        0.70      1.03 o 
  -3   1   8      135.36      151.04      4.70 o 
  -2   1   8        3.23        2.90      1.39 o 
  -1   1   8       30.84       29.43      1.27 o 
   0   1   8        3.30        3.54      0.75 o 
   1   1   8       27.02       24.72      0.83 o 
   2   1   8       28.49       34.84      1.72 o 
   3   1   8      254.04      265.76     15.60 o 
   4   1   8      173.19      174.01      6.52 o 
   5   1   8       16.95       18.59      4.09 o 
   6   1   8       11.41       12.16      4.04 o 
   7   1   8        3.12        4.46      1.46 o 
  -7   2   8       40.07       42.30      5.79 o 
  -6   2   8       25.67       24.63      7.94 o 
  -5   2   8      194.11      178.14      5.59 o 
  -4   2   8        3.18        3.48      0.99 o 
  -3   2   8        0.06        1.53      0.40 o 
  -2   2   8      401.40      457.66      4.33 o 
  -1   2   8       32.18       25.71      0.86 o 
   0   2   8     9544.04    11081.96     87.32 o 
   1   2   8      217.38      213.84      6.50 o 
   2   2   8     2521.61     2972.83     27.51 o 
   3   2   8       13.89       19.87      2.30 o 
   4   2   8      232.70      230.19      5.02 o 
   5   2   8       56.36       63.47      6.35 o 
   6   2   8       16.66       15.67     10.25 o 
  -7   3   8        0.52        0.83      1.11 o 
  -6   3   8        4.87        5.31      1.91 o 
  -5   3   8      319.65      308.87     30.17 o 
  -4   3   8       58.39       49.40      5.30 o 
  -3   3   8       44.58       44.47      2.24 o 
  -2   3   8       78.44       69.98      2.95 o 
  -1   3   8        1.90        1.60      0.54 o 
   0   3   8       56.46       57.60      6.03 o 
   1   3   8       38.40       37.52      1.95 o 
   2   3   8      263.27      281.89      6.93 o 
   3   3   8        2.06        2.55      0.64 o 
   4   3   8       56.15       61.56      3.29 o 
   5   3   8       16.13       19.92      9.40 o 
   6   3   8       28.69       21.35     10.46 o 
  -6   4   8      164.66      164.47      8.61 o 
  -5   4   8      147.50      142.08      8.39 o 
  -4   4   8       97.64       77.18      6.76 o 
  -3   4   8        3.56        3.26      0.74 o 
  -2   4   8      141.21      141.32      5.81 o 
  -1   4   8     1041.87      999.28     22.01 o 
   0   4   8     1475.37     1607.31     35.04 o 
   1   4   8        2.43        1.62      1.59 o 
   2   4   8       10.15        6.16      1.14 o 
   3   4   8        0.21        0.71      0.57 o 
   4   4   8        3.56        3.12      0.93 o 
   5   4   8        3.67        4.73      2.84 o 
   6   4   8        1.34        1.70      1.67 o 
  -6   5   8        0.64        0.71      1.36 o 
  -5   5   8       22.95       23.89      7.74 o 
  -4   5   8       18.77       13.84      3.00 o 
  -3   5   8       79.53       78.32      4.01 o 
  -2   5   8      115.86      106.63      6.99 o 
  -1   5   8        0.15       -1.07      1.38 o 
   0   5   8       17.02       14.42      2.40 o 
   1   5   8       95.53      101.20      4.87 o 
   2   5   8       57.83       64.79      3.09 o 
   3   5   8       13.96       14.90      3.04 o 
   4   5   8        1.30        0.76      0.99 o 
   5   5   8        0.82        1.78      2.04 o 
  -6   6   8       24.67       15.75     11.58 o 
  -5   6   8        1.23        1.20      0.87 o 
  -4   6   8        3.92        2.70      1.13 o 
  -3   6   8        7.78        7.88      1.71 o 
  -2   6   8      215.41      214.76      5.25 o 
  -1   6   8        0.03       -0.22      1.67 o 
   0   6   8       28.70       23.84      3.77 o 
   1   6   8       13.82       13.49      2.35 o 
   2   6   8       13.99       13.54      3.63 o 
   3   6   8      355.24      381.02     15.01 o 
   4   6   8      140.68      131.86      5.94 o 
   5   6   8        0.08        0.24      2.18 o 
  -5   7   8       40.82       38.64      5.97 o 
  -4   7   8       14.46       12.45      7.09 o 
  -3   7   8        8.92        8.15      2.44 o 
  -2   7   8      189.23      179.13      6.58 o 
  -1   7   8       41.64       36.13      3.35 o 
   0   7   8        3.93        3.56      0.98 o 
   1   7   8        1.93        2.43      1.04 o 
   2   7   8       37.56       34.13      1.81 o 
   3   7   8       10.82        9.45      1.42 o 
   4   7   8        4.42        3.18      0.95 o 
  -4   8   8       14.92        8.77      4.02 o 
  -3   8   8        3.79        4.67      2.84 o 
  -2   8   8      108.50      113.12      8.18 o 
  -1   8   8       44.85       42.06      5.08 o 
   0   8   8      212.54      202.33     31.83 o 
   1   8   8       18.64       13.31      4.95 o 
   2   8   8       76.86       81.88      6.86 o 
   3   8   8      137.52      128.61      5.48 o 
  -2   9   8       18.12       12.29      9.45 o 
  -1   9   8       41.29       34.99     10.15 o 
   0   9   8       20.83       15.65      8.56 o 
   1   9   8       53.62       51.91      7.49 o 
  -1  -9   9       19.00       21.31      8.71 o 
   0  -9   9       50.28       61.21      7.12 o 
   1  -9   9       98.06      102.22      6.13 o 
   2  -9   9        0.72        1.97      1.05 o 
  -3  -8   9        2.35        4.44      1.59 o 
  -2  -8   9       75.20       77.55      7.02 o 
  -1  -8   9       73.58       64.30      6.59 o 
   0  -8   9       15.51       12.16      6.35 o 
   1  -8   9       10.13       10.38      6.21 o 
   2  -8   9       51.53       55.26      4.56 o 
   3  -8   9       37.09       35.90      3.86 o 
   4  -8   9        6.63        8.13      2.72 o 
  -4  -7   9        7.40        6.05      2.04 o 
  -3  -7   9       85.91       78.07      6.13 o 
  -2  -7   9       81.91       66.36      6.29 o 
  -1  -7   9      195.83      191.54      7.14 o 
   0  -7   9        0.02        1.34      1.12 o 
   1  -7   9       40.47       38.24     11.82 o 
   2  -7   9       81.26       77.14      5.16 o 
   3  -7   9       39.90       28.36      7.47 o 
   4  -7   9        9.18        7.66      2.53 o 
  -5  -6   9        1.20        2.39      1.99 o 
  -4  -6   9       22.85       18.38      8.07 o 
  -3  -6   9       15.30       15.47      2.32 o 
  -2  -6   9       72.02       75.92     10.07 o 
  -1  -6   9      171.26      170.68      4.53 o 
   0  -6   9        5.04        7.52      2.19 o 
   1  -6   9      450.45      510.48     18.67 o 
   2  -6   9        0.96        1.82      1.09 o 
   3  -6   9       49.31       52.68      5.36 o 
   4  -6   9        5.37        5.26      2.07 o 
  -5  -5   9      261.47      267.32     13.33 o 
  -4  -5   9       36.95       38.89      3.20 o 
  -3  -5   9      279.76      277.24      6.57 o 
  -2  -5   9       69.85       71.25      5.17 o 
  -1  -5   9      101.49      102.88      4.61 o 
   0  -5   9       18.18       16.12      2.29 o 
   1  -5   9      250.93      251.32      7.40 o 
   2  -5   9       10.01        9.97      2.58 o 
   3  -5   9      535.34      576.94     33.92 o 
   4  -5   9       25.99       31.08      2.20 o 
  -6  -4   9       11.80       11.59      3.61 o 
  -5  -4   9        0.06       -0.01      1.58 o 
  -4  -4   9       45.17       45.16      5.16 o 
  -3  -4   9        3.20        2.79      0.81 o 
  -2  -4   9       47.58       47.41      3.03 o 
  -1  -4   9     1722.42     1786.01     47.54 o 
   0  -4   9       28.10       27.99      6.66 o 
   1  -4   9     1189.00     1270.23     34.70 o 
   2  -4   9      132.03      126.99      4.74 o 
   3  -4   9      424.81      430.15     32.62 o 
   4  -4   9       46.06       46.05      3.03 o 
   5  -4   9        7.68        6.08      3.53 o 
   6  -4   9       46.13       38.34      4.41 o 
  -6  -3   9        0.66        0.65      1.14 o 
  -5  -3   9       65.97       68.66      5.03 o 
  -4  -3   9        0.15        0.86      0.74 o 
  -2  -3   9      282.36      258.86      3.27 o 
  -1  -3   9      971.29     1062.64     15.38 o 
   0  -3   9     1783.59     1966.00     19.89 o 
   1  -3   9       32.71       23.88      1.47 o 
   2  -3   9        1.75        3.60      0.73 o 
   3  -3   9       51.21       47.84      2.50 o 
   4  -3   9        0.15        0.94      0.64 o 
   5  -3   9     2817.75     2849.36    991.81 o 
   6  -3   9      210.65      205.03     11.66 o 
   7  -3   9        6.06        4.41      1.94 o 
  -7  -2   9        1.78        3.73      1.76 o 
  -6  -2   9        5.62        7.40      2.10 o 
  -5  -2   9       29.36       29.85      1.85 o 
  -4  -2   9       11.38       14.42      4.10 o 
  -3  -2   9       34.64       28.66      2.40 o 
  -2  -2   9      142.66      148.46      8.83 o 
  -1  -2   9      660.96      673.64      3.17 o 
   0  -2   9       76.46       75.42      2.47 o 
   1  -2   9      247.95      261.05      7.79 o 
   2  -2   9       70.94       73.94      3.30 o 
   3  -2   9      138.65      133.62      4.90 o 
   4  -2   9       25.47       24.04      2.10 o 
   5  -2   9      104.84       90.52      8.82 o 
   6  -2   9       85.32       84.60      8.68 o 
   7  -2   9       38.61       34.39      5.52 o 
  -7  -1   9       17.97        9.63      5.48 o 
  -6  -1   9      152.99      169.11      8.35 o 
  -5  -1   9      124.24      127.26      7.78 o 
  -4  -1   9       38.95       37.92      2.59 o 
  -3  -1   9     7385.99     8880.42    203.51 o 
  -2  -1   9      432.22      475.12      4.11 o 
  -1  -1   9       42.49       37.52      0.76 o 
   0  -1   9      309.85      277.17      8.21 o 
   1  -1   9      564.86      568.57      2.20 o 
   2  -1   9       14.31       20.07      1.81 o 
   3  -1   9     1752.89     1886.38     23.63 o 
   4  -1   9      813.65      807.70     33.64 o 
   5  -1   9        2.77        5.28      2.55 o 
   6  -1   9        5.11        7.06      4.06 o 
   7  -1   9        0.09        1.22      1.17 o 
  -7   0   9        0.58        0.49      1.59 o 
  -6   0   9        1.47        1.72      1.33 o 
  -5   0   9        3.85        5.26      1.58 o 
  -4   0   9        5.30        8.46      1.93 o 
  -3   0   9        1.59        0.41      0.35 o 
  -2   0   9        3.31        4.30      0.62 o 
  -1   0   9        0.07        0.53      0.42 o 
   0   0   9        0.60        0.83      0.43 o 
   1   0   9       29.54       28.48      0.85 o 
   2   0   9      100.38      105.16      4.63 o 
   3   0   9       45.13       45.80      2.48 o 
   4   0   9        0.95        0.84      0.36 o 
   5   0   9        2.69        1.91      1.27 o 
   6   0   9        2.58        5.34      1.81 o 
   7   0   9        0.27        1.27      1.35 o 
  -7   1   9       14.40       10.42      5.22 o 
  -6   1   9        5.99        3.92      1.54 o 
  -5   1   9      293.31      255.33      7.36 o 
  -4   1   9        1.12        1.60      0.79 o 
  -3   1   9        7.08        5.59      0.93 o 
  -2   1   9       74.12       77.43     12.36 o 
  -1   1   9      318.55      299.55     10.60 o 
   0   1   9        7.83        6.40      0.86 o 
   1   1   9      396.52      399.26      4.27 o 
   2   1   9       21.21       16.57      1.57 o 
   3   1   9      786.76      904.07     19.88 o 
   4   1   9        7.17        6.78      1.34 o 
   5   1   9        5.03        4.70      1.99 o 
   6   1   9        1.30        1.43      2.44 o 
   7   1   9        0.01        2.47      1.67 o 
  -7   2   9        5.81        5.26      2.14 o 
  -6   2   9      129.00      120.85     10.78 o 
  -5   2   9        4.23        3.62      1.37 o 
  -4   2   9       10.98        9.65      1.43 o 
  -3   2   9        0.02       -0.43      0.61 o 
  -2   2   9        2.26        1.85      2.38 o 
  -1   2   9        1.21        1.46      0.40 o 
   0   2   9       32.37       31.19      2.30 o 
   1   2   9      106.75      116.05      5.13 o 
   2   2   9       33.89       35.86      1.81 o 
   3   2   9       48.17       51.09      2.33 o 
   4   2   9        3.03        1.97      0.87 o 
   5   2   9        2.70        4.73      1.78 o 
   6   2   9       33.78       39.17      4.86 o 
  -7   3   9        1.26        2.01      1.35 o 
  -6   3   9        0.97        2.18      1.21 o 
  -5   3   9      253.73      231.26     22.84 o 
  -4   3   9        5.88        3.19      1.35 o 
  -3   3   9       91.27       87.75      4.80 o 
  -2   3   9      198.56      205.83      2.58 o 
  -1   3   9     1252.96     1306.79     11.06 o 
   0   3   9     2803.24     3371.05     32.15 o 
   1   3   9        0.18        4.53      1.81 o 
   2   3   9        0.83        0.21      0.49 o 
   3   3   9      662.21      681.19     14.49 o 
   4   3   9        2.72        3.60      0.84 o 
   5   3   9      207.61      190.00      9.98 o 
   6   3   9       12.72       20.45     12.64 o 
  -6   4   9        1.90        1.66      1.30 o 
  -5   4   9        3.19        5.16      1.72 o 
  -4   4   9       25.44       21.02      3.31 o 
  -3   4   9       58.98       55.55      2.86 o 
  -2   4   9       33.71       32.23      2.11 o 
  -1   4   9      247.39      248.61      5.96 o 
   0   4   9      329.84      322.42     13.24 o 
   1   4   9      247.62      253.55      8.11 o 
   2   4   9        0.92        6.44      2.36 o 
   3   4   9       20.88       18.20      3.74 o 
   4   4   9        1.21        1.03      0.67 o 
   5   4   9        3.33        4.59      1.86 o 
   6   4   9       54.09       62.62      8.52 o 
  -6   5   9      116.82      123.69      6.43 o 
  -5   5   9        6.79        4.80      1.71 o 
  -4   5   9       18.93       19.47      2.95 o 
  -3   5   9     1289.19     1289.57     29.34 o 
  -2   5   9     1518.79     1502.41     18.67 o 
  -1   5   9       30.01       33.01      1.44 o 
   0   5   9      250.35      246.79      5.60 o 
   1   5   9       99.68      129.68      5.46 o 
   2   5   9      189.92      202.34      5.42 o 
   3   5   9        8.73        6.36      1.56 o 
   4   5   9      220.87      218.75      8.53 o 
   5   5   9       40.02       35.61     12.64 o 
  -5   6   9       39.76       32.16      2.80 o 
  -4   6   9        0.59        0.30      1.01 o 
  -3   6   9      200.40      191.43      7.43 o 
  -2   6   9        0.29        0.33      1.12 o 
  -1   6   9        3.54        6.18      1.18 o 
   0   6   9       36.12       35.50      3.07 o 
   1   6   9      138.07      143.36      6.30 o 
   2   6   9        4.22        3.67      1.15 o 
   3   6   9        0.76        0.21      1.21 o 
   4   6   9        0.07        0.40      1.13 o 
   5   6   9        1.80        1.86      1.43 o 
  -5   7   9       70.49       62.85     12.37 o 
  -4   7   9        1.51        2.31      2.15 o 
  -3   7   9       12.17        9.24      1.92 o 
  -2   7   9      123.33      113.98      5.15 o 
  -1   7   9      164.32      166.12      6.14 o 
   0   7   9        5.67        6.93      1.69 o 
   1   7   9        3.07        2.42      1.23 o 
   2   7   9        2.43        2.66      0.95 o 
   3   7   9      128.37      127.52      5.69 o 
   4   7   9        0.14       -1.04      1.78 o 
  -3   8   9        1.04        0.90      1.75 o 
  -2   8   9       37.04       42.27      5.05 o 
  -1   8   9       90.20       94.85      5.34 o 
   0   8   9       65.45       54.12      6.32 o 
   1   8   9        0.90        2.55      1.42 o 
   2   8   9       30.73       28.39      4.33 o 
   3   8   9        0.14        1.61      0.99 o 
  -2   9   9        0.00        0.47      2.09 o 
  -1   9   9      438.37      480.17     16.76 o 
   0   9   9      155.47      141.88     18.44 o 
   1   9   9       16.48        6.74      5.63 o 
  -1  -9  10       43.77       42.86      5.72 o 
   0  -9  10        4.26        5.55      2.20 o 
   1  -9  10        0.79        3.42      2.47 o 
   2  -9  10       11.07        7.36      3.45 o 
  -3  -8  10       31.15       20.42      8.33 o 
  -2  -8  10      272.44      249.12     12.67 o 
  -1  -8  10       21.07       18.29      3.48 o 
   0  -8  10      108.17      111.17      6.25 o 
   1  -8  10        2.86        2.08      1.95 o 
   2  -8  10      457.81      436.03     27.67 o 
   3  -8  10        0.36        2.04      1.55 o 
   4  -8  10       25.15       23.46      6.30 o 
  -4  -7  10        0.18       -0.64      2.10 o 
  -3  -7  10      188.60      171.54     10.30 o 
  -2  -7  10       55.17       43.34      8.79 o 
  -1  -7  10        3.42        3.63      1.07 o 
   0  -7  10       45.53       46.72      5.16 o 
   1  -7  10        4.05        6.20      1.99 o 
   2  -7  10      130.25      123.90      8.22 o 
   3  -7  10        0.96        1.26      1.05 o 
   4  -7  10        9.96        9.83      4.52 o 
  -5  -6  10        8.77        9.48      5.18 o 
  -4  -6  10        4.31        2.60      1.54 o 
  -3  -6  10       14.87       16.49      4.15 o 
  -2  -6  10     1660.22     1653.60    104.44 o 
  -1  -6  10      179.61      172.96      7.59 o 
   0  -6  10       37.21       44.64      8.07 o 
   1  -6  10       58.06       82.00      6.72 o 
   2  -6  10       49.96       92.86      7.57 o 
   3  -6  10      209.11      210.53     10.46 o 
   4  -6  10      157.83      162.43     10.95 o 
  -5  -5  10       50.46       57.70      5.56 o 
  -4  -5  10       15.71       12.94      3.67 o 
  -3  -5  10        7.55        6.65      1.93 o 
  -2  -5  10      563.06      565.43     12.31 o 
  -1  -5  10        8.31        8.23      1.38 o 
   0  -5  10        4.55        7.58      2.83 o 
   1  -5  10       18.38       19.77      1.90 o 
   2  -5  10      216.73      229.54      7.01 o 
   3  -5  10        0.00        1.05      1.05 o 
   4  -5  10      228.35      232.17      7.88 o 
  -6  -4  10      500.64      534.61     23.09 o 
  -5  -4  10      118.86      105.44      5.50 o 
  -4  -4  10        0.23        1.00      0.94 o 
  -3  -4  10       64.12       63.85      3.14 o 
  -2  -4  10        1.29        0.92      0.71 o 
  -1  -4  10      718.29      725.35     21.07 o 
   0  -4  10     1563.11     1683.39     33.45 o 
   1  -4  10      193.89      225.62     11.94 o 
   2  -4  10      452.65      448.07     12.61 o 
   3  -4  10        3.04        5.01      0.86 o 
   4  -4  10      468.43      431.92     30.54 o 
   5  -4  10        8.62        6.74      3.45 o 
   6  -4  10       20.78       14.13      6.90 o 
  -6  -3  10        0.57        1.01      1.05 o 
  -5  -3  10        7.23        6.23      1.97 o 
  -4  -3  10      166.36      186.00      8.62 o 
  -3  -3  10      151.59      171.70      4.46 o 
  -2  -3  10      234.27      263.52      6.20 o 
  -1  -3  10       66.07       62.11      2.93 o 
   0  -3  10       54.91       51.42      3.33 o 
   1  -3  10       92.33       88.00      3.93 o 
   2  -3  10       33.41       37.81      3.71 o 
   3  -3  10       33.96       32.41      2.01 o 
   4  -3  10      586.86      585.71     11.93 o 
   5  -3  10      220.26      228.00     11.07 o 
   6  -3  10      137.61      145.41      8.60 o 
   7  -3  10        0.90        3.58      1.99 o 
  -7  -2  10       10.86       10.89      6.53 o 
  -6  -2  10       89.13       90.69      5.92 o 
  -5  -2  10       37.25       37.08      2.62 o 
  -4  -2  10       23.17       28.71      6.51 o 
  -3  -2  10      109.66      112.94      4.36 o 
  -2  -2  10        0.06        0.91      0.44 o 
  -1  -2  10       31.12       26.55      0.80 o 
   0  -2  10     1060.44     1083.99     15.32 o 
   1  -2  10      404.77      421.19      6.64 o 
   2  -2  10       37.08       32.47      1.58 o 
   3  -2  10      231.71      225.14      5.24 o 
   4  -2  10      982.18      955.68     21.53 o 
   5  -2  10      452.03      461.60     21.56 o 
   6  -2  10       90.03      102.74      7.41 o 
   7  -2  10        0.04        2.26      1.35 o 
  -7  -1  10        0.86        0.47      0.97 o 
  -6  -1  10        0.29        1.30      1.74 o 
  -5  -1  10        0.03        1.23      1.17 o 
  -4  -1  10       99.47      112.22      6.01 o 
  -3  -1  10       29.95       35.89      2.70 o 
  -2  -1  10       96.38      111.66      5.33 o 
  -1  -1  10       49.54       45.57      0.90 o 
   0  -1  10       63.88       62.59      1.58 o 
   1  -1  10       22.74       24.48      0.56 o 
   2  -1  10        2.89        1.90      0.43 o 
   3  -1  10       33.08       36.70      2.95 o 
   4  -1  10        0.72        0.86      0.40 o 
   5  -1  10        0.00        2.34      2.26 o 
   7  -1  10        0.54        0.00      1.19 o 
  -7   0  10       15.05       11.73      2.47 o 
  -6   0  10        4.32        5.70      2.38 o 
  -5   0  10       36.11       33.29      2.67 o 
  -4   0  10      118.10      159.90      4.85 o 
  -3   0  10     1136.37     1335.74     36.26 o 
  -2   0  10        3.87        2.98      0.72 o 
  -1   0  10     8316.62     9365.50     69.43 o 
   0   0  10     1147.56     1196.23     10.70 o 
   1   0  10      178.45      156.00      4.68 o 
   2   0  10    21477.88    26909.59   2466.35 o 
   3   0  10     4213.10     4626.25   1164.23 o 
   4   0  10        0.03        0.59      0.74 o 
   5   0  10        1.30        2.66      2.10 o 
   6   0  10       19.42       23.31      8.44 o 
   7   0  10       21.13       12.88     11.52 o 
  -7   1  10        0.24        0.52      2.22 o 
  -6   1  10        0.12        1.25      1.86 o 
  -5   1  10      101.17       97.14      6.19 o 
  -4   1  10        1.00        1.27      0.67 o 
  -3   1  10        4.33        4.02      0.92 o 
  -2   1  10        0.00        0.74      0.71 o 
  -1   1  10       33.77       33.08      1.78 o 
   0   1  10        0.06        0.64      0.69 o 
   1   1  10        3.16        2.60      0.59 o 
   2   1  10       36.78       39.80      1.94 o 
   3   1  10       39.91       35.93      3.67 o 
   4   1  10       11.27       12.82      3.20 o 
   5   1  10        0.01        0.37      1.25 o 
   6   1  10        8.60       10.36      4.67 o 
   7   1  10       45.15       59.91      8.39 o 
  -7   2  10       57.53       57.64      4.57 o 
  -6   2  10     1389.12     1360.10     81.82 o 
  -5   2  10      246.05      220.97      7.92 o 
  -4   2  10       84.14       63.76      3.63 o 
  -3   2  10      183.53      192.86      6.69 o 
  -2   2  10      744.15      693.54      9.70 o 
  -1   2  10        0.08        0.56      0.46 o 
   0   2  10     2633.42     3096.80     32.16 o 
   1   2  10       18.88       17.29      1.65 o 
   2   2  10      197.18      237.07      3.83 o 
   3   2  10       74.51       76.99      3.31 o 
   4   2  10        0.16        0.93      0.58 o 
   5   2  10        8.16        7.59      3.69 o 
   6   2  10       14.58       18.80      7.25 o 
  -7   3  10        3.94        2.60      1.72 o 
  -6   3  10        9.27        9.37      3.20 o 
  -5   3  10       58.49       45.98      3.74 o 
  -4   3  10       26.84       17.48      3.97 o 
  -3   3  10        5.08        4.96      1.54 o 
  -2   3  10      124.01      116.16      4.30 o 
  -1   3  10       62.90       62.47      5.03 o 
   0   3  10      239.88      243.87      5.48 o 
   1   3  10       51.93       54.13      2.30 o 
   2   3  10       31.17       31.90      2.69 o 
   3   3  10        2.42        1.65      1.15 o 
   4   3  10        1.69        1.63      0.67 o 
   5   3  10       19.95       25.47      8.52 o 
   6   3  10        5.78        3.90      3.53 o 
  -6   4  10       10.62       11.18      3.43 o 
  -5   4  10       27.02       22.31      4.50 o 
  -4   4  10       36.81       32.65      3.31 o 
  -3   4  10       23.05       28.78      4.65 o 
  -2   4  10       34.21       34.11      2.25 o 
  -1   4  10        0.79        0.76      0.80 o 
   0   4  10      325.07      380.79      8.77 o 
   1   4  10        8.48        8.61      2.67 o 
   2   4  10       90.99       88.25      4.10 o 
   3   4  10       21.08       20.87      3.66 o 
   4   4  10       14.98       17.69      2.58 o 
   5   4  10      176.09      179.19     10.86 o 
   6   4  10        1.42        1.94      2.42 o 
  -6   5  10        0.11        0.82      1.14 o 
  -5   5  10       22.46       25.97      2.87 o 
  -4   5  10        4.47        3.07      0.90 o 
  -3   5  10       73.40       70.69      4.19 o 
  -2   5  10      219.15      213.49      4.46 o 
  -1   5  10      126.73      124.16      3.54 o 
   0   5  10       36.06       35.02      2.78 o 
   1   5  10       76.34       80.38      3.61 o 
   2   5  10      157.54      169.39      2.98 o 
   3   5  10       21.92       22.10      3.42 o 
   4   5  10       30.29       33.06      2.07 o 
   5   5  10        4.39        4.38      3.77 o 
  -5   6  10       14.62       13.59      6.17 o 
  -4   6  10       30.16       29.77      2.20 o 
  -3   6  10      569.28      522.71     13.70 o 
  -2   6  10        6.02        4.89      1.01 o 
  -1   6  10       57.22       58.92      3.21 o 
   0   6  10        0.65        2.34      1.16 o 
   1   6  10        0.80        1.26      0.88 o 
   2   6  10      854.69      881.53     22.33 o 
   3   6  10     1037.40      819.93    112.57 o 
   4   6  10       55.39       63.66      4.95 o 
   5   6  10       21.25       14.23      9.90 o 
  -5   7  10        1.60        0.96      2.10 o 
  -4   7  10       95.06       91.05      5.73 o 
  -3   7  10        8.25        9.35      1.83 o 
  -2   7  10      236.23      245.16      7.23 o 
  -1   7  10       72.64       67.48      4.48 o 
   0   7  10        9.88        9.17      1.60 o 
   1   7  10       31.66       32.49      3.18 o 
   2   7  10       14.18       13.92      4.02 o 
   3   7  10        7.05        4.54      1.37 o 
   4   7  10        0.63        2.86      1.28 o 
  -4   8  10       13.04       13.83      8.55 o 
  -3   8  10       10.43        5.66      5.82 o 
  -2   8  10      189.24      187.69      9.73 o 
  -1   8  10      171.03      180.85      7.79 o 
   0   8  10      197.76      207.84      8.79 o 
   1   8  10        1.33        2.43      1.28 o 
   2   8  10       91.99       95.20      6.80 o 
   3   8  10        0.09        1.12      0.69 o 
  -2   9  10        1.75        3.78      2.01 o 
  -1   9  10        5.47        3.82      2.79 o 
   0   9  10       11.54       12.39      4.05 o 
   1   9  10        0.00       -0.03      3.05 o 
  -1  -9  11      235.73      250.47     10.32 o 
   0  -9  11      186.25      194.64      9.08 o 
   1  -9  11        1.43        3.75      1.58 o 
   2  -9  11        0.01        2.34      1.22 o 
  -3  -8  11       23.93       18.66      5.40 o 
  -2  -8  11       71.90       78.81      6.22 o 
  -1  -8  11       62.14       69.49      8.23 o 
   0  -8  11        0.09        1.41      1.30 o 
   1  -8  11       13.34       12.04      4.60 o 
   2  -8  11       14.74       14.77      4.12 o 
   3  -8  11       99.53       96.66      6.44 o 
   4  -8  11       20.19       10.38      5.75 o 
  -4  -7  11        0.28       -1.41      2.12 o 
  -3  -7  11      521.55      487.39     25.96 o 
  -2  -7  11       19.14       12.60      4.23 o 
  -1  -7  11       14.02       14.05      3.82 o 
   0  -7  11        8.82        9.49      2.42 o 
   1  -7  11      174.39      174.30      6.85 o 
   2  -7  11        9.69        9.34      2.94 o 
   3  -7  11      458.80      467.26     21.65 o 
   4  -7  11       11.32        7.93      3.69 o 
  -5  -6  11       17.22       16.94      8.44 o 
  -4  -6  11        6.17        6.48      2.68 o 
  -3  -6  11       27.36       19.46      7.17 o 
  -2  -6  11       87.88       87.59      6.07 o 
  -1  -6  11      327.11      331.53     14.23 o 
   0  -6  11        9.52       10.14      2.79 o 
   1  -6  11      440.09      450.92     14.55 o 
   2  -6  11       54.36       53.40      4.09 o 
   3  -6  11       21.47       25.47      4.95 o 
   4  -6  11        5.64        5.33      3.11 o 
  -5  -5  11      139.25      149.92      7.89 o 
  -4  -5  11        0.02        0.71      1.06 o 
  -3  -5  11      466.99      448.97      9.89 o 
  -2  -5  11       11.57        9.44      2.03 o 
  -1  -5  11      268.91      299.84      8.48 o 
   0  -5  11        1.71        1.78      1.66 o 
   1  -5  11      221.27      245.74      7.90 o 
   2  -5  11       40.73       30.99      2.97 o 
   3  -5  11     1272.79     1365.25    100.71 o 
   4  -5  11      137.88      139.79      8.25 o 
  -6  -4  11       51.32       56.33     11.75 o 
  -5  -4  11       12.76       11.25      2.94 o 
  -4  -4  11       19.06       21.93      5.19 o 
  -3  -4  11        9.88        7.60      1.74 o 
  -2  -4  11        5.63        7.67      2.31 o 
  -1  -4  11      893.21      938.43     20.83 o 
   0  -4  11       11.30       12.64      3.13 o 
   1  -4  11      279.26      306.08      9.61 o 
   2  -4  11        1.85        2.33      0.74 o 
   3  -4  11      523.52      516.08     28.98 o 
   4  -4  11       37.53       37.45      1.94 o 
   5  -4  11       10.67        7.54      4.01 o 
  -6  -3  11       50.29       44.18      4.21 o 
  -5  -3  11       49.10       44.93      4.65 o 
  -4  -3  11       74.35       76.45      5.47 o 
  -3  -3  11      331.36      391.24     15.42 o 
  -2  -3  11      666.32      669.53     14.96 o 
  -1  -3  11     7612.88     8377.25    626.00 o 
   0  -3  11      973.86     1088.16     18.07 o 
   1  -3  11       18.82       24.09      5.06 o 
   2  -3  11      569.57      530.73     18.14 o 
   3  -3  11       80.72       70.76      3.09 o 
   4  -3  11       16.90       13.83      1.22 o 
   5  -3  11       16.06       17.13      6.27 o 
   6  -3  11        6.66        3.93      2.23 o 
  -7  -2  11        0.49        2.48      1.22 o 
  -6  -2  11        0.34       -0.40      1.31 o 
  -5  -2  11       18.50       21.59      6.49 o 
  -4  -2  11        9.83       12.88      2.90 o 
  -3  -2  11       21.31       18.38      2.20 o 
  -2  -2  11       15.00       17.39      1.79 o 
  -1  -2  11       63.16       61.39      2.83 o 
   0  -2  11       14.69       12.85      1.46 o 
   1  -2  11      258.39      270.10      6.14 o 
   2  -2  11       69.27       68.22      3.09 o 
   3  -2  11       29.21       29.99      2.71 o 
   4  -2  11       21.57       13.14      5.44 o 
   5  -2  11       39.74       36.46     13.57 o 
   6  -2  11       35.06       35.82      4.28 o 
   7  -2  11       21.41       19.09      8.71 o 
  -7  -1  11       58.22       66.52      6.35 o 
  -6  -1  11        5.65        3.68      1.01 o 
  -5  -1  11        9.25       10.22      1.79 o 
  -4  -1  11      152.20      179.64      6.19 o 
  -3  -1  11        2.32        1.70      0.39 o 
  -2  -1  11      961.23      969.21      7.91 o 
  -1  -1  11      957.18      982.17      9.02 o 
   0  -1  11       37.81       33.86      0.93 o 
   1  -1  11      782.24      794.60      6.94 o 
   2  -1  11      790.92      834.54     10.16 o 
   3  -1  11      122.77      153.63      9.22 o 
   4  -1  11      167.85      180.08      3.62 o 
   5  -1  11        0.45        0.35      1.91 o 
   6  -1  11       35.26       34.71      4.25 o 
   7  -1  11        7.39        5.52      6.13 o 
  -7   0  11        6.87        5.04      1.61 o 
  -6   0  11      114.41      114.97     13.24 o 
  -5   0  11        9.35        7.03      1.48 o 
  -4   0  11        3.23        4.23      1.49 o 
  -3   0  11       57.52       61.11      2.51 o 
  -2   0  11       23.26       20.70      1.89 o 
  -1   0  11       38.15       37.14      0.84 o 
   0   0  11        6.66        7.06      1.28 o 
   1   0  11       30.58       29.38      1.71 o 
   2   0  11      205.78      224.99     18.76 o 
   3   0  11       17.98       16.94      1.60 o 
   4   0  11        0.27        0.92      0.76 o 
   5   0  11        0.38        2.81      1.62 o 
   6   0  11        8.46        7.30      4.04 o 
   7   0  11        2.99        3.48      2.28 o 
  -7   1  11       41.77       47.75      5.90 o 
  -6   1  11        0.64        0.74      1.04 o 
  -5   1  11      418.54      403.82     11.07 o 
  -4   1  11       42.58       33.16      2.98 o 
  -3   1  11      154.06      132.60      5.04 o 
  -2   1  11       50.42       55.81      2.60 o 
  -1   1  11      787.60      774.52      3.48 o 
   0   1  11     1253.32     1253.48     18.67 o 
   1   1  11      203.11      261.50      7.82 o 
   2   1  11     3296.33     3629.60    271.65 o 
   3   1  11      616.73      677.33     14.91 o 
   4   1  11      418.31      421.28      7.10 o 
   5   1  11        0.68        1.09      2.04 o 
   6   1  11       10.92       12.16      5.66 o 
   7   1  11      343.19      403.42     21.88 o 
  -7   2  11       14.36       13.40      3.77 o 
  -6   2  11      232.58      210.92     22.48 o 
  -5   2  11       32.81       32.99      2.69 o 
  -4   2  11       37.44       33.05      2.60 o 
  -3   2  11        3.25        2.48      0.58 o 
  -2   2  11      176.14      174.55     14.02 o 
  -1   2  11       77.37       81.72      3.78 o 
   0   2  11      173.80      182.47     13.08 o 
   1   2  11       10.09       10.63      1.60 o 
   2   2  11        2.43        2.56      0.71 o 
   3   2  11        0.43        0.94      0.62 o 
   4   2  11        7.61        9.49      1.90 o 
   5   2  11       29.57       25.09      2.92 o 
   6   2  11       45.51       44.24      7.20 o 
  -7   3  11      166.42      172.27      6.64 o 
  -6   3  11       71.24       62.72      5.13 o 
  -5   3  11       24.52       23.63      2.48 o 
  -4   3  11       95.50      103.60      5.91 o 
  -3   3  11       56.46       47.54      2.48 o 
  -2   3  11       43.09       42.53      3.08 o 
  -1   3  11     6398.57     7622.97     33.38 o 
   0   3  11     2850.08     3287.09     89.37 o 
   1   3  11       94.40      108.67      4.06 o 
   2   3  11        1.31        1.87      0.61 o 
   3   3  11      323.23      341.53      4.94 o 
   4   3  11       19.34       18.72      1.39 o 
   5   3  11       49.01       42.12      4.41 o 
   6   3  11       38.57       40.52     15.61 o 
  -6   4  11        4.79        4.70      3.01 o 
  -5   4  11       14.26       10.59      3.08 o 
  -4   4  11       18.15       15.63      2.15 o 
  -3   4  11       60.97       60.71      2.85 o 
  -2   4  11        1.06        0.74      0.71 o 
  -1   4  11       98.85      109.78      4.28 o 
   0   4  11       44.95       53.32     11.65 o 
   1   4  11      389.70      413.92     11.89 o 
   2   4  11        1.47        1.73      0.71 o 
   3   4  11        0.00        0.98      0.56 o 
   4   4  11        3.05        3.71      1.15 o 
   5   4  11        0.17        0.66      2.34 o 
   6   4  11        2.98        3.45      1.51 o 
  -6   5  11       42.18       55.42      3.74 o 
  -5   5  11       25.37       21.02      7.89 o 
  -4   5  11       10.14        6.77      2.14 o 
  -3   5  11        1.65        1.44      0.92 o 
  -2   5  11      243.84      236.21      5.64 o 
  -1   5  11       19.91       16.19      2.35 o 
   0   5  11       12.06        9.12      1.30 o 
   1   5  11       45.36       49.79      3.43 o 
   2   5  11       68.87       67.46      3.31 o 
   3   5  11       40.58       35.22      2.18 o 
   4   5  11        2.33        0.76      1.35 o 
   5   5  11       29.17       31.52      5.10 o 
  -5   6  11       83.26       85.00      5.54 o 
  -4   6  11        0.49        1.23      1.16 o 
  -3   6  11       96.58       88.79      5.38 o 
  -2   6  11       72.50       66.89      2.96 o 
  -1   6  11       34.71       38.47      4.39 o 
   0   6  11       69.31       70.04      3.52 o 
   1   6  11       39.06       42.00      2.09 o 
   2   6  11        0.31        0.70      1.12 o 
   3   6  11        6.92        3.89      2.19 o 
   4   6  11        2.86        2.06      1.41 o 
  -5   7  11      116.05      121.04      7.49 o 
  -4   7  11        1.01       -0.14      1.45 o 
  -3   7  11        0.27        0.34      1.18 o 
  -2   7  11        4.37        3.10      1.10 o 
  -1   7  11      262.22      291.43      8.30 o 
   0   7  11      116.61      133.65      4.38 o 
   1   7  11       57.13       57.42      3.65 o 
   2   7  11      736.43      765.81     27.41 o 
   3   7  11       20.92       17.45      3.41 o 
   4   7  11       12.50        7.16      5.05 o 
  -4   8  11       36.77       30.62     13.36 o 
  -3   8  11        3.45        4.59      3.05 o 
  -2   8  11      122.86      127.11      7.57 o 
  -1   8  11       41.48       40.44     10.24 o 
   0   8  11        2.51        3.53      1.40 o 
   1   8  11        0.35        0.74      1.25 o 
   2   8  11       35.84       27.05      4.24 o 
  -2   9  11       46.18       59.47     13.20 o 
  -1   9  11      100.55       99.84      4.92 o 
   0   9  11        9.59        4.54      2.45 o 
  -1  -9  12       12.00       12.00      6.80 o 
   0  -9  12       21.10       20.53      8.10 o 
   1  -9  12        3.89        4.35      1.81 o 
   2  -9  12       39.11       39.38      4.26 o 
  -3  -8  12        6.02        5.79      1.85 o 
  -2  -8  12      219.56      193.29     16.33 o 
  -1  -8  12       76.46       83.04      6.93 o 
   0  -8  12       24.54       28.17      6.69 o 
   1  -8  12        1.64        1.75      1.52 o 
   2  -8  12      149.36      157.00      7.47 o 
   3  -8  12       99.56      105.87      6.83 o 
  -4  -7  12       10.52        5.50      3.69 o 
  -3  -7  12      108.21       96.42      5.93 o 
  -2  -7  12      150.99      138.09      7.48 o 
  -1  -7  12       11.73        8.82      4.17 o 
   0  -7  12       15.91       18.40      5.30 o 
   1  -7  12       58.05       55.87     10.04 o 
   2  -7  12       87.44       75.26      6.11 o 
   3  -7  12       13.91       13.72      4.71 o 
   4  -7  12        1.49        3.13      1.81 o 
  -5  -6  12       23.05       15.96      9.98 o 
  -4  -6  12        9.87       13.12      6.05 o 
  -3  -6  12       46.21       40.12     10.81 o 
  -2  -6  12        3.11        3.59      1.25 o 
  -1  -6  12        0.03        3.56      2.63 o 
   0  -6  12       28.85       33.51      9.53 o 
   1  -6  12        6.00        6.69      2.75 o 
   2  -6  12     1172.94     1217.82     31.51 o 
   3  -6  12       43.17       42.13      6.45 o 
   4  -6  12       68.38       67.42      4.72 o 
  -5  -5  12       14.98       17.56      5.94 o 
  -4  -5  12       22.68       19.07      2.01 o 
  -3  -5  12        4.32        5.70      1.24 o 
  -2  -5  12       89.20       93.03      4.14 o 
  -1  -5  12       10.95        9.06      4.06 o 
   0  -5  12      133.19      143.08      4.67 o 
   1  -5  12       37.20       33.10      2.45 o 
   2  -5  12       26.36       28.93      3.82 o 
   3  -5  12       17.28       18.31      1.72 o 
   4  -5  12      575.99      592.14     26.63 o 
  -6  -4  12       14.28       11.19      4.14 o 
  -5  -4  12       38.40       38.02      6.58 o 
  -4  -4  12        1.54        3.05      1.26 o 
  -3  -4  12        0.37        0.24      0.76 o 
  -2  -4  12      244.28      224.50     28.89 o 
  -1  -4  12      120.60      126.96      5.91 o 
   0  -4  12      993.97     1022.92     28.30 o 
   1  -4  12        2.75        3.22      0.91 o 
   2  -4  12      343.72      320.78     15.65 o 
   3  -4  12       15.18       14.65      1.59 o 
   4  -4  12     1113.81     1097.76     27.24 o 
   5  -4  12      132.35      130.57      9.16 o 
  -6  -3  12       24.33       20.64      7.08 o 
  -5  -3  12        0.01        0.96      1.28 o 
  -4  -3  12      183.98      187.45      6.18 o 
  -3  -3  12        0.22        1.18      0.57 o 
  -2  -3  12      106.03      112.25      4.32 o 
  -1  -3  12       39.30       37.73      1.67 o 
   0  -3  12       66.06       67.01      3.92 o 
   1  -3  12      100.53       99.52      4.74 o 
   2  -3  12        1.01        0.73      0.40 o 
   3  -3  12       26.16       25.46      1.58 o 
   4  -3  12      479.39      477.83     14.39 o 
   5  -3  12        8.96        6.35      3.56 o 
   6  -3  12       82.02       81.42      5.84 o 
  -6  -2  12        6.35        5.72      2.16 o 
  -5  -2  12        4.63        6.08      1.81 o 
  -4  -2  12      434.79      447.66     52.01 o 
  -3  -2  12       55.59       81.38      3.48 o 
  -2  -2  12     1147.78     1310.42     35.07 o 
  -1  -2  12        1.08        6.73      1.21 o 
   0  -2  12       72.60       71.32      2.33 o 
   1  -2  12       71.63       72.32      3.29 o 
   2  -2  12     1728.39     2023.18     51.46 o 
   3  -2  12      342.44      358.14      8.49 o 
   4  -2  12     1177.54     1149.14     17.11 o 
   5  -2  12      163.46      147.96     44.51 o 
   6  -2  12        5.94        2.63      2.84 o 
   7  -2  12        4.97        7.17      3.43 o 
  -7  -1  12       11.66        9.68      3.67 o 
  -6  -1  12       10.18        9.13      3.13 o 
  -5  -1  12        7.77        4.22      1.69 o 
  -4  -1  12        0.15        1.27      0.70 o 
  -3  -1  12       52.98       50.02      3.13 o 
  -2  -1  12        2.42        5.36      1.04 o 
  -1  -1  12       13.36       12.37      1.41 o 
   0  -1  12       85.21       84.27      2.75 o 
   1  -1  12        4.62        4.98      0.78 o 
   2  -1  12      198.95      224.97      5.76 o 
   3  -1  12        9.52        8.60      1.72 o 
   4  -1  12       29.24       31.42      2.27 o 
   5  -1  12        4.80        4.73      1.35 o 
   6  -1  12        0.02        1.89      2.31 o 
   7  -1  12       19.48       18.11     11.18 o 
  -7   0  12       34.10       35.31      4.68 o 
  -6   0  12      557.00      561.34     24.80 o 
  -5   0  12       21.18       19.29      4.35 o 
  -4   0  12      254.71      337.72      6.52 o 
  -3   0  12       26.53       40.53      2.85 o 
  -2   0  12       41.94       55.98      2.60 o 
  -1   0  12        6.55        5.94      1.04 o 
   0   0  12      262.89      247.00      7.48 o 
   1   0  12      169.59      160.93      4.88 o 
   2   0  12      532.64      634.80     10.90 o 
   3   0  12      565.32      531.73     20.03 o 
   4   0  12       37.18       31.08      2.62 o 
   5   0  12        7.49        9.59      3.61 o 
   6   0  12       56.14       71.83      7.83 o 
   7   0  12       36.81       33.25      5.36 o 
  -7   1  12       76.80       73.50      4.98 o 
  -6   1  12       38.93       34.58      4.04 o 
  -5   1  12      108.78      108.98      8.20 o 
  -4   1  12        7.79        8.32      1.59 o 
  -3   1  12       49.93       43.07      3.85 o 
  -2   1  12        2.49        3.45      0.80 o 
  -1   1  12       65.56       66.78      3.94 o 
   0   1  12       18.85       19.54      1.00 o 
   1   1  12       16.41       18.49      0.78 o 
   2   1  12        0.06        0.14      0.53 o 
   3   1  12        3.03        2.82      0.53 o 
   4   1  12       11.70        9.59      2.21 o 
   5   1  12       13.53       16.68      7.86 o 
   6   1  12        1.56        1.91      2.39 o 
  -7   2  12       40.04       43.59      4.39 o 
  -6   2  12        9.67        5.59      2.03 o 
  -5   2  12      102.61       91.01      6.02 o 
  -4   2  12      196.79      203.66     12.48 o 
  -3   2  12        4.21        4.51      0.91 o 
  -2   2  12     1353.30     1380.83     22.33 o 
  -1   2  12      276.17      280.80      3.09 o 
   0   2  12     2118.03     2430.82     67.33 o 
   1   2  12      305.62      299.00      8.39 o 
   2   2  12       14.00       12.02      1.68 o 
   3   2  12       31.42       30.44      2.15 o 
   4   2  12       39.45       30.69      3.18 o 
   5   2  12      236.57      227.44     11.47 o 
   6   2  12        4.88        5.47      2.20 o 
  -7   3  12        8.20        2.18      2.68 o 
  -6   3  12       23.12       22.54      2.92 o 
  -5   3  12        1.76        3.46      1.06 o 
  -4   3  12        1.23        3.32      1.24 o 
  -3   3  12        1.26        1.50      0.71 o 
  -2   3  12       23.39       25.61      3.80 o 
  -1   3  12       18.41       21.92      2.96 o 
   0   3  12       40.03       38.51      2.43 o 
   1   3  12      125.81      128.48      4.70 o 
   2   3  12       38.64       39.86      2.46 o 
   3   3  12        0.00        0.98      0.40 o 
   4   3  12       44.75       41.35      2.26 o 
   5   3  12        8.76        8.34      2.68 o 
   6   3  12        0.36        1.14      1.62 o 
  -6   4  12        5.65        4.89      2.01 o 
  -5   4  12        2.76        3.89      1.47 o 
  -4   4  12      108.19       96.04      5.57 o 
  -3   4  12      517.47      495.49      6.87 o 
  -2   4  12      747.84      825.77     20.63 o 
  -1   4  12      898.16      985.04     17.94 o 
   0   4  12      110.15      115.65      4.46 o 
   1   4  12       13.29       11.29      4.22 o 
   2   4  12        5.19        3.60      0.86 o 
   3   4  12       85.17       70.91      3.32 o 
   4   4  12      147.02      125.93      7.52 o 
   5   4  12      171.26      171.33     10.33 o 
   6   4  12       28.34       23.58     12.24 o 
  -6   5  12       19.48       17.47      7.48 o 
  -5   5  12        0.49        0.23      1.86 o 
  -4   5  12       15.12       10.91      4.38 o 
  -3   5  12       37.43       36.36      2.66 o 
  -2   5  12      201.11      208.93      5.03 o 
  -1   5  12      104.04      103.51      4.62 o 
   0   5  12       97.44      101.39      4.63 o 
   1   5  12        2.89        2.61      1.19 o 
   2   5  12       25.86       25.46      4.44 o 
   3   5  12        3.95        2.79      0.98 o 
   4   5  12       28.26       23.12      2.20 o 
   5   5  12        7.76        7.86      4.59 o 
  -5   6  12        0.01        0.44      0.98 o 
  -4   6  12      217.45      212.63      9.85 o 
  -3   6  12      434.02      412.43     11.07 o 
  -2   6  12       41.34       44.30      2.25 o 
  -1   6  12      155.87      154.87      5.67 o 
   0   6  12      135.48      140.87      7.19 o 
   1   6  12       19.65       22.91      3.12 o 
   2   6  12      143.08      154.33      5.94 o 
   3   6  12        1.56        1.09      1.53 o 
   4   6  12       10.76       10.91      4.16 o 
  -5   7  12        6.40        3.55      2.08 o 
  -4   7  12      188.01      189.65     11.81 o 
  -3   7  12       43.41       44.35      3.14 o 
  -2   7  12      206.16      204.08      8.16 o 
  -1   7  12       30.74       20.77      9.08 o 
   0   7  12        4.62        4.61      1.22 o 
   1   7  12       11.06       10.24      2.54 o 
   2   7  12       10.12        9.48      2.27 o 
   3   7  12        7.89        5.83      1.77 o 
   4   7  12       15.33        9.73      4.16 o 
  -3   8  12       14.67       13.06      5.65 o 
  -2   8  12      192.05      202.48     10.80 o 
  -1   8  12      456.36      479.17     23.38 o 
   0   8  12      152.63      157.14      8.57 o 
   1   8  12        6.24        6.12      1.33 o 
   2   8  12       26.53       25.44      4.22 o 
  -1   9  12       22.81       15.55      7.01 o 
   0   9  12        9.99        8.25      4.26 o 
  -1  -9  13       30.65       20.58     14.13 o 
   0  -9  13        2.02        2.16      1.35 o 
   1  -9  13       60.87       61.71      5.74 o 
   2  -9  13        0.50       -0.77      1.76 o 
  -3  -8  13       33.51       25.43      4.93 o 
  -2  -8  13        9.77        6.61      3.11 o 
  -1  -8  13        0.42        0.59      2.04 o 
   0  -8  13        1.87        2.93      1.42 o 
   1  -8  13       12.36       10.46      3.43 o 
   2  -8  13        3.28        2.99      1.42 o 
   3  -8  13       27.97       23.24      4.91 o 
  -4  -7  13       19.80       19.76      9.56 o 
  -3  -7  13      581.78      546.01     37.20 o 
  -2  -7  13      110.92       90.71     11.63 o 
  -1  -7  13       17.26       20.97      5.52 o 
   0  -7  13       39.74       52.36      5.09 o 
   1  -7  13       15.04       24.14      9.19 o 
   2  -7  13       12.16        7.50      2.12 o 
   3  -7  13      482.74      494.88     27.62 o 
   4  -7  13        0.14        1.01      2.39 o 
  -5  -6  13        0.03       -1.04      2.15 o 
  -4  -6  13       15.40       19.94      6.45 o 
  -3  -6  13        0.35        2.71      1.38 o 
  -2  -6  13       24.15       26.49      4.47 o 
  -1  -6  13      295.11      307.40     12.14 o 
   0  -6  13       13.32       13.97      4.51 o 
   1  -6  13       69.49       63.79      3.96 o 
   2  -6  13        3.89        7.36      2.44 o 
   3  -6  13      476.62      531.37     25.01 o 
   4  -6  13        2.59        2.74      1.12 o 
  -5  -5  13       20.97       23.33      2.67 o 
  -4  -5  13        7.62        6.88      2.28 o 
  -3  -5  13        0.93        1.11      0.61 o 
  -2  -5  13       63.63       65.02      3.88 o 
  -1  -5  13     1721.24     1817.82     27.17 o 
   0  -5  13        2.90        3.90      0.94 o 
   1  -5  13       38.45       28.34      3.67 o 
   2  -5  13        7.99        8.01      1.88 o 
   3  -5  13       79.54       91.26      7.24 o 
   4  -5  13       31.90       30.91      6.29 o 
  -6  -4  13        1.42        1.82      1.14 o 
  -5  -4  13       62.14       62.82      5.39 o 
  -4  -4  13        0.01        0.44      0.86 o 
  -3  -4  13       33.19       30.95      1.43 o 
  -2  -4  13       53.04       57.65      2.81 o 
  -1  -4  13       99.81      100.74      4.07 o 
   0  -4  13        0.17        0.82      0.56 o 
   1  -4  13       28.69       36.07      3.38 o 
   2  -4  13      164.84      184.13      7.38 o 
   3  -4  13      339.24      340.25     25.83 o 
   4  -4  13       79.28       77.21      4.27 o 
  -6  -3  13       56.34       60.12      5.54 o 
  -5  -3  13        3.68        4.60      1.38 o 
  -4  -3  13       62.55       70.59      4.36 o 
  -3  -3  13       22.28       23.05      1.41 o 
  -2  -3  13      135.02      147.74      5.54 o 
  -1  -3  13       13.57       13.43      2.05 o 
   0  -3  13       82.97       80.65      3.62 o 
   1  -3  13      407.76      409.86     19.04 o 
   2  -3  13       50.66       49.98      2.85 o 
   3  -3  13      321.15      309.85      6.67 o 
   4  -3  13        6.16        5.93      1.31 o 
   6  -3  13       38.23       44.74      5.05 o 
  -6  -2  13        0.06        0.03      1.64 o 
  -5  -2  13        0.91        0.38      0.80 o 
  -4  -2  13        1.07        1.19      0.74 o 
  -3  -2  13       29.78       31.31      2.20 o 
  -2  -2  13        4.33        5.94      0.95 o 
  -1  -2  13       38.00       39.90      2.07 o 
   0  -2  13       93.15       95.05      4.29 o 
   1  -2  13      568.05      605.23      4.91 o 
   2  -2  13        2.67        2.78      0.68 o 
   3  -2  13      150.15      152.38      6.11 o 
   4  -2  13      146.67      145.37      7.26 o 
   5  -2  13        9.68       12.08      2.71 o 
   6  -2  13        3.74        3.56      2.02 o 
   7  -2  13        1.54        0.00      1.91 o 
  -7  -1  13        8.02        5.00      2.30 o 
  -6  -1  13       11.01       10.61      3.95 o 
  -5  -1  13      154.63      162.63      8.56 o 
  -4  -1  13      166.90      190.02     14.74 o 
  -3  -1  13      131.19      137.05      5.13 o 
  -2  -1  13      812.77      852.87     10.31 o 
  -1  -1  13       63.76       53.71      1.01 o 
   0  -1  13       19.14       19.54      0.70 o 
   1  -1  13     3454.28     4436.48     36.07 o 
   2  -1  13     3902.89     4653.92    426.58 o 
   3  -1  13     1284.93     1390.36     43.11 o 
   4  -1  13       57.86       51.06      3.64 o 
   5  -1  13       13.93       16.25      7.38 o 
   6  -1  13       12.11       12.29      5.10 o 
   7  -1  13      105.58      131.37      7.89 o 
  -7   0  13        0.00        2.03      1.59 o 
  -6   0  13      104.00      119.64     16.29 o 
  -5   0  13       27.48       24.68      2.14 o 
  -4   0  13        3.83        7.38      1.46 o 
  -3   0  13        0.84        0.13      0.59 o 
  -2   0  13        3.24        3.43      0.72 o 
  -1   0  13        5.39        5.78      1.31 o 
   0   0  13        0.45        0.98      0.44 o 
   1   0  13       23.56       25.51      1.25 o 
   2   0  13        1.14        0.96      1.59 o 
   3   0  13       55.47       57.90      4.32 o 
   4   0  13        3.39        3.64      1.19 o 
   5   0  13        1.09        1.49      1.30 o 
   6   0  13       33.03       40.26      4.81 o 
   7   0  13       48.22       64.37      8.82 o 
  -7   1  13      369.08      373.14     12.33 o 
  -6   1  13      255.65      238.77     11.12 o 
  -5   1  13      322.20      252.91     12.11 o 
  -4   1  13        0.19        1.78      1.26 o 
  -3   1  13      166.08      148.30      5.48 o 
  -2   1  13      806.58      841.88      6.75 o 
  -1   1  13     5093.40     5871.28     15.66 o 
   0   1  13      141.10      176.65      5.39 o 
   1   1  13      562.15      585.80     12.74 o 
   2   1  13      535.46      569.44     13.59 o 
   3   1  13       45.87       49.73      2.38 o 
   4   1  13       92.79      100.18      5.30 o 
   5   1  13       22.42       22.86      6.74 o 
   6   1  13       72.71       85.13      6.05 o 
  -7   2  13        4.88        3.72      1.91 o 
  -6   2  13        0.94       -0.06      1.71 o 
  -5   2  13        9.75       11.29      1.91 o 
  -4   2  13       17.59       14.43      1.81 o 
  -3   2  13       15.57       15.93      2.22 o 
  -2   2  13        6.64        9.77      2.74 o 
  -1   2  13      272.15      287.28      9.82 o 
   0   2  13      238.14      254.85     32.60 o 
   1   2  13      224.28      234.96      5.11 o 
   2   2  13        0.14        0.27      0.59 o 
   3   2  13       18.67       15.59      0.79 o 
   4   2  13        2.25        1.11      1.10 o 
   5   2  13        0.02        1.17      1.41 o 
   6   2  13       33.05       38.53      7.75 o 
  -6   3  13      130.52      149.86      7.91 o 
  -5   3  13        0.09        0.90      0.91 o 
  -4   3  13       49.83       46.81      4.20 o 
  -3   3  13       35.73       36.47      2.31 o 
  -2   3  13      558.82      539.10     12.14 o 
  -1   3  13      277.25      326.61      3.54 o 
   0   3  13      547.55      616.18      5.45 o 
   1   3  13      183.21      177.40      5.34 o 
   2   3  13       26.83       25.96      2.44 o 
   3   3  13      479.59      508.23      7.14 o 
   4   3  13      133.60      130.90      8.31 o 
   5   3  13      167.85      157.89     11.82 o 
   6   3  13        3.61        2.34      1.46 o 
  -6   4  13        0.01        1.85      0.99 o 
  -5   4  13       65.91       66.31      4.20 o 
  -4   4  13       24.22       24.10      6.34 o 
  -3   4  13       59.05       54.10      2.40 o 
  -2   4  13        0.03       -0.04      0.83 o 
  -1   4  13       83.29       89.55      5.00 o 
   0   4  13       35.99       35.97      2.67 o 
   1   4  13      201.97      207.76      4.50 o 
   2   4  13        6.55        7.38      1.36 o 
   3   4  13       12.84       12.21      2.11 o 
   4   4  13       28.26       23.46      2.15 o 
   5   4  13        6.11        4.30      3.88 o 
   6   4  13        7.68        7.89      5.34 o 
  -6   5  13       20.06       28.89      7.50 o 
  -5   5  13        3.06        2.29      1.95 o 
  -4   5  13      202.19      187.98      6.95 o 
  -3   5  13      468.02      435.80     10.12 o 
  -2   5  13      203.59      203.81     11.77 o 
  -1   5  13      157.16      157.75      8.01 o 
   0   5  13        5.61        2.67      1.02 o 
   1   5  13      433.96      395.57     14.45 o 
   2   5  13     1501.68     1539.27     38.09 o 
   3   5  13        6.39        8.79      1.84 o 
   4   5  13      212.98      208.68      9.71 o 
   5   5  13        7.08        8.71      6.27 o 
  -5   6  13       77.51       77.76      5.75 o 
  -4   6  13        0.82       -0.40      1.97 o 
  -3   6  13       24.93       28.99      3.69 o 
  -2   6  13      107.30      114.88      6.12 o 
  -1   6  13      181.03      187.14      6.60 o 
   0   6  13        1.83        1.86      0.78 o 
   1   6  13       13.32       13.96      2.53 o 
   2   6  13       21.26       18.29      4.60 o 
   3   6  13       87.81       85.89      5.94 o 
   4   6  13        6.40        4.63      2.58 o 
  -4   7  13        7.90        2.25      1.68 o 
  -3   7  13       83.18       82.40      6.14 o 
  -2   7  13      219.96      224.52      8.91 o 
  -1   7  13      274.45      283.15      8.28 o 
   0   7  13       39.84       37.63      3.75 o 
   1   7  13       14.10       11.09      2.40 o 
   2   7  13       48.30       46.12      3.79 o 
   3   7  13        0.24        1.34      0.83 o 
  -3   8  13       16.36       12.35      4.64 o 
  -2   8  13        0.20       -0.45      2.92 o 
  -1   8  13       22.10       22.89      3.35 o 
   0   8  13       98.21       92.04      5.08 o 
   1   8  13       19.07       15.64      4.59 o 
   2   8  13       12.39        7.26      2.57 o 
  -1   9  13      100.57       97.36      4.96 o 
   0   9  13      133.66      128.90      7.73 o 
  -1  -9  14       14.02        6.88      5.95 o 
   0  -9  14        2.73        1.93      1.17 o 
   1  -9  14       12.11       12.25      3.90 o 
   2  -9  14        5.19        6.71      1.64 o 
  -3  -8  14        4.42        1.40      1.26 o 
  -2  -8  14      261.18      249.37     14.64 o 
  -1  -8  14       14.16       13.47      5.49 o 
   0  -8  14       13.13       12.53      4.36 o 
   1  -8  14        0.26        1.26      1.54 o 
   2  -8  14      693.72      685.55     45.47 o 
   3  -8  14        0.20        1.07      1.43 o 
   4  -8  14       22.41       21.51      6.53 o 
  -4  -7  14       12.42       12.91      6.16 o 
  -3  -7  14       13.18       10.54      3.27 o 
  -2  -7  14       63.89       60.76      6.43 o 
  -1  -7  14        0.41        1.59      1.01 o 
   0  -7  14       12.27       15.04      2.49 o 
   1  -7  14        8.50        9.00      2.64 o 
   2  -7  14        0.36        3.06      1.28 o 
   3  -7  14        1.33        1.44      1.30 o 
   4  -7  14        8.45        6.40      3.66 o 
  -5  -6  14        0.54        1.49      1.14 o 
  -4  -6  14        9.88        9.27      3.90 o 
  -3  -6  14       28.06       27.29      2.52 o 
  -2  -6  14      110.20      108.91      7.55 o 
  -1  -6  14       10.98        9.80      3.24 o 
   0  -6  14       59.33       48.57      5.68 o 
   1  -6  14        0.62        0.95      1.21 o 
   2  -6  14     1038.02     1062.31     36.11 o 
   3  -6  14      304.28      323.31     10.93 o 
   4  -6  14      109.26      114.82      8.74 o 
  -5  -5  14       18.44       21.08      3.48 o 
  -4  -5  14       61.13       64.46      4.60 o 
  -3  -5  14       13.89       12.01      2.95 o 
  -2  -5  14       55.95       62.16      4.46 o 
  -1  -5  14        8.89        8.54      2.12 o 
   0  -5  14       54.64       56.35      4.09 o 
   1  -5  14       96.05       91.12      7.38 o 
   2  -5  14       20.79       21.75      2.03 o 
   3  -5  14       20.20       23.50      2.83 o 
   4  -5  14      367.55      366.72     17.13 o 
  -6  -4  14      135.31      125.86      6.32 o 
  -5  -4  14       11.62       14.83      4.87 o 
  -4  -4  14      130.19      136.68     11.50 o 
  -3  -4  14      296.32      295.27      7.25 o 
  -2  -4  14     2381.64     2609.80     31.78 o 
  -1  -4  14      862.72      895.29     18.58 o 
   0  -4  14      125.90      132.80      8.79 o 
   1  -4  14       14.84       20.67      2.61 o 
   2  -4  14       13.59       13.94      1.37 o 
   3  -4  14       67.52       67.43      4.57 o 
   4  -4  14      427.60      413.00     20.47 o 
  -6  -3  14        2.12        2.10      1.49 o 
  -5  -3  14       11.06        9.27      3.67 o 
  -4  -3  14       85.21       94.09      5.26 o 
  -3  -3  14       19.56       17.13      1.84 o 
  -2  -3  14       82.25       84.54      3.44 o 
  -1  -3  14      129.48      120.84      4.66 o 
   0  -3  14      302.03      284.57     10.32 o 
   1  -3  14       24.88       22.66      2.51 o 
   2  -3  14        2.27        1.67      0.50 o 
   3  -3  14       14.24       14.80      1.05 o 
   4  -3  14       20.68       22.04      2.62 o 
   5  -3  14       15.77       16.70      5.60 o 
   6  -3  14        8.32        7.57      2.74 o 
  -6  -2  14      136.52      158.56      8.31 o 
  -5  -2  14       47.84       43.21      2.67 o 
  -4  -2  14      170.05      206.96      6.49 o 
  -3  -2  14       15.69       11.98      2.09 o 
  -2  -2  14       49.82       47.32      2.05 o 
  -1  -2  14      509.08      522.87      9.02 o 
   0  -2  14      194.00      194.09      2.06 o 
   1  -2  14        0.17        0.54      0.49 o 
   2  -2  14      791.41      904.13      9.40 o 
   3  -2  14       61.44       54.93      2.46 o 
   4  -2  14        0.00       -0.22      1.47 o 
   5  -2  14        8.50       11.29      3.16 o 
   6  -2  14       48.18       55.53      6.11 o 
  -7  -1  14       45.39       44.83      6.67 o 
  -6  -1  14        4.73        3.45      1.33 o 
  -5  -1  14       24.79       25.04      4.52 o 
  -4  -1  14       35.52       29.04      5.21 o 
  -3  -1  14        0.02        0.06      0.42 o 
  -2  -1  14        0.11        1.31      0.85 o 
  -1  -1  14        2.75        3.60      0.83 o 
   0  -1  14        0.05        0.68      0.82 o 
   1  -1  14        0.77        1.27      0.44 o 
   2  -1  14       99.38      119.60      5.94 o 
   3  -1  14      117.03      123.25      8.60 o 
   4  -1  14       19.59       22.19      4.28 o 
   5  -1  14        4.12        3.90      1.67 o 
   6  -1  14        6.48        7.04      3.43 o 
   7  -1  14       37.32       47.96      7.49 o 
  -7   0  14        0.50        0.12      1.62 o 
  -6   0  14       72.53       70.69      5.59 o 
  -5   0  14        8.05       12.72      2.81 o 
  -4   0  14       48.73       35.08      3.43 o 
  -3   0  14      115.73      126.15      5.73 o 
  -2   0  14       52.32       40.63      2.01 o 
  -1   0  14      288.73      296.43      9.05 o 
   0   0  14      249.06      317.72     27.05 o 
   1   0  14     2122.91     2529.96     37.71 o 
   2   0  14      188.66      180.90      2.85 o 
   3   0  14      716.93      725.96     16.26 o 
   4   0  14       88.14       81.21      4.31 o 
   5   0  14       10.33       12.69      4.46 o 
   6   0  14      162.91      209.97     12.03 o 
  -7   1  14       11.81        6.62      2.18 o 
  -6   1  14        5.45        3.76      1.78 o 
  -5   1  14       55.04       48.09      3.45 o 
  -4   1  14        2.34        1.28      0.84 o 
  -3   1  14        1.17        0.43      0.42 o 
  -2   1  14       25.84       27.58      1.92 o 
  -1   1  14       52.91       51.72      3.75 o 
   0   1  14        0.08       -0.57      0.69 o 
   1   1  14        9.13        9.72      2.87 o 
   2   1  14        8.42        9.17      0.97 o 
   3   1  14        0.47        0.43      0.37 o 
   4   1  14        7.99        8.29      2.43 o 
   5   1  14        4.21        7.89      2.31 o 
   6   1  14        4.92        6.40      2.39 o 
  -7   2  14       84.68       88.49      4.39 o 
  -6   2  14       18.02       17.07      2.55 o 
  -5   2  14       25.81       29.60      2.98 o 
  -4   2  14       10.42        8.86      2.41 o 
  -3   2  14       89.94       90.41      3.86 o 
  -2   2  14     3995.79     4587.09     51.76 o 
  -1   2  14     8865.08    10677.54    799.11 o 
   0   2  14     2207.17     2393.79     39.85 o 
   1   2  14        6.65        4.65      0.95 o 
   2   2  14     1689.28     1719.46     38.14 o 
   3   2  14        4.23        4.71      0.87 o 
   4   2  14      217.28      188.26      6.05 o 
   5   2  14       42.24       36.30      3.29 o 
   6   2  14        0.24        0.24      1.67 o 
  -6   3  14        6.99        4.74      1.33 o 
  -5   3  14        0.50        0.15      1.35 o 
  -4   3  14        0.03        0.47      1.01 o 
  -3   3  14       38.33       41.11      2.38 o 
  -2   3  14      136.60      123.33      5.87 o 
  -1   3  14       76.79       74.12      3.62 o 
   0   3  14       73.66       77.74      3.42 o 
   1   3  14       38.17       35.43      2.61 o 
   2   3  14       48.15       43.16      2.61 o 
   3   3  14       24.21       20.38      1.46 o 
   4   3  14        3.47        2.08      1.19 o 
   5   3  14        3.68        2.52      1.25 o 
   6   3  14       20.87       20.71      4.62 o 
  -6   4  14        0.01        1.12      1.03 o 
  -5   4  14        2.93        4.69      1.85 o 
  -4   4  14      423.94      451.71     14.98 o 
  -3   4  14      313.08      313.74      9.70 o 
  -2   4  14       15.00       18.31      4.27 o 
  -1   4  14      466.77      469.22      9.02 o 
   0   4  14        1.46        0.88      0.65 o 
   1   4  14      125.65      134.42      2.39 o 
   2   4  14      126.10      127.13      5.36 o 
   3   4  14       20.03       24.84      2.11 o 
   4   4  14       20.82       13.87      4.00 o 
   5   4  14        2.24       -0.88      3.13 o 
  -6   5  14       40.79       50.36      4.96 o 
  -5   5  14        6.74        6.67      2.74 o 
  -4   5  14      422.50      425.30     14.58 o 
  -3   5  14      149.69      146.79      7.38 o 
  -2   5  14      543.53      550.66     12.99 o 
  -1   5  14       32.48       31.74      3.84 o 
   0   5  14       61.40       62.79      3.41 o 
   1   5  14        9.03        9.52      1.81 o 
   2   5  14       39.11       37.70      3.24 o 
   3   5  14       39.49       35.91      1.80 o 
   4   5  14        1.82        1.33      1.62 o 
   5   5  14        1.97        2.97      2.63 o 
  -5   6  14       28.30       19.78      4.97 o 
  -4   6  14      224.35      230.94     10.76 o 
  -3   6  14      125.69      114.89      3.84 o 
  -2   6  14       48.30       54.51      3.35 o 
  -1   6  14      104.05       95.07      6.53 o 
   0   6  14       12.16       19.67      3.24 o 
   1   6  14      391.19      350.86      9.87 o 
   2   6  14      229.36      227.63      6.85 o 
   3   6  14       11.74        6.87      2.19 o 
   4   6  14        2.83        3.04      1.48 o 
  -4   7  14      148.59      139.87      9.36 o 
  -3   7  14        0.15        0.64      0.96 o 
  -2   7  14       54.44       46.45      3.49 o 
  -1   7  14        0.09       -0.11      2.19 o 
   0   7  14        0.28        1.12      0.94 o 
   1   7  14       24.11       23.45      5.83 o 
   2   7  14        3.78        1.26      1.86 o 
   3   7  14       49.16       45.73      3.82 o 
  -3   8  14       42.50       40.44      5.26 o 
  -2   8  14       56.76       66.84     10.20 o 
  -1   8  14       25.14       21.57      3.55 o 
   0   8  14      214.91      222.68      9.69 o 
   1   8  14       53.60       46.35      4.17 o 
   2   8  14        1.56        2.14      1.37 o 
  -1  -9  15      183.78      204.95     11.34 o 
   0  -9  15       11.92       12.91      5.13 o 
   1  -9  15       13.57       11.49      4.86 o 
   2  -9  15       89.75       95.17      4.78 o 
  -3  -8  15       29.95       17.66      7.71 o 
  -2  -8  15       10.16        5.87      2.14 o 
  -1  -8  15       21.82       15.62      4.55 o 
   0  -8  15        0.62        1.63      1.73 o 
   1  -8  15        1.32        2.89      2.35 o 
   2  -8  15       46.07       52.77      4.64 o 
   3  -8  15        5.05        5.88      2.46 o 
   4  -8  15       28.09       23.47     11.95 o 
  -4  -7  15       15.02        9.19      8.21 o 
  -3  -7  15        5.84        5.11      2.24 o 
  -2  -7  15        1.02        1.80      1.67 o 
  -1  -7  15       88.94       89.19      6.48 o 
   0  -7  15       16.95       18.97      4.12 o 
   1  -7  15      103.85       87.36      8.92 o 
   2  -7  15       36.25       28.99      5.49 o 
   3  -7  15      459.98      491.51     21.75 o 
   4  -7  15        0.07        2.34      1.70 o 
  -5  -6  15       19.26       12.75      8.31 o 
  -4  -6  15        3.76        4.25      1.83 o 
  -3  -6  15        9.65       10.23      4.05 o 
  -2  -6  15        0.59        2.37      1.08 o 
  -1  -6  15       94.29       99.74      7.89 o 
   0  -6  15        4.13        1.35      1.46 o 
   1  -6  15       17.75       18.78      3.11 o 
   2  -6  15        2.60        3.16      1.89 o 
   3  -6  15      278.60      323.37     13.25 o 
   4  -6  15        2.76        2.97      2.10 o 
  -5  -5  15        2.48        2.19      1.18 o 
  -4  -5  15       15.03       13.98      3.47 o 
  -3  -5  15       67.87       63.43      5.13 o 
  -2  -5  15        8.50       11.80      2.46 o 
  -1  -5  15      129.72      134.47      9.85 o 
   0  -5  15        0.16        3.18      1.20 o 
   1  -5  15        6.05       12.68      2.18 o 
   2  -5  15       98.22       93.32      5.22 o 
   3  -5  15      257.59      275.14     20.65 o 
   4  -5  15        7.68        6.40      2.97 o 
  -6  -4  15        0.00        0.58      1.17 o 
  -5  -4  15       25.11       38.53     14.83 o 
  -4  -4  15        0.07        2.67      1.08 o 
  -3  -4  15        2.36        4.14      1.20 o 
  -2  -4  15       12.41       12.65      2.30 o 
  -1  -4  15        0.00        1.03      0.42 o 
   0  -4  15       34.47       33.25      8.63 o 
   1  -4  15       82.92       87.36      4.69 o 
   2  -4  15      149.92      161.20      4.92 o 
   3  -4  15      168.15      177.93      8.72 o 
   4  -4  15      210.73      213.71     10.25 o 
  -6  -3  15       26.99       25.15      5.03 o 
  -5  -3  15       39.67       44.21      3.68 o 
  -4  -3  15       13.01       16.60      1.92 o 
  -3  -3  15     1250.83     1264.46     83.45 o 
  -2  -3  15      136.01      155.16      6.32 o 
  -1  -3  15     1286.81     1305.38     24.11 o 
   0  -3  15       17.41       20.85      1.76 o 
   1  -3  15      695.65      750.37     15.22 o 
   2  -3  15      156.15      145.37      6.52 o 
   3  -3  15     3750.46     3490.57    207.61 o 
   4  -3  15     1500.81     1451.89    109.46 o 
   5  -3  15       17.90       21.56      2.12 o 
   6  -3  15       25.08       14.42      9.69 o 
  -6  -2  15       15.57       17.11      5.24 o 
  -5  -2  15       43.47       43.31      4.90 o 
  -4  -2  15        1.80        1.86      1.07 o 
  -3  -2  15        0.53        0.72      0.47 o 
  -2  -2  15       32.10       30.61      2.20 o 
  -1  -2  15        0.77        1.44      0.43 o 
   0  -2  15       40.66       42.69      2.03 o 
   1  -2  15      568.02      621.51     13.95 o 
   2  -2  15       79.04       80.07      2.97 o 
   3  -2  15       60.27       65.74      3.71 o 
   4  -2  15        1.04        0.48      0.48 o 
   5  -2  15        3.38        4.06      1.83 o 
   6  -2  15        3.24        5.18      2.92 o 
  -7  -1  15       26.41       16.61      8.40 o 
  -6  -1  15        7.55        9.83      4.07 o 
  -5  -1  15      227.90      197.28      8.17 o 
  -4  -1  15      471.76      544.77     15.24 o 
  -3  -1  15       14.68       13.64      1.44 o 
  -2  -1  15      998.24     1062.34      7.83 o 
  -1  -1  15      203.13      206.13      3.55 o 
   0  -1  15      268.93      251.84      3.30 o 
   1  -1  15      951.79      953.23     25.75 o 
   2  -1  15      562.17      584.30      6.01 o 
   3  -1  15       65.16       84.96      4.45 o 
   4  -1  15      205.89      216.78      6.03 o 
   5  -1  15        7.24        7.25      2.47 o 
   6  -1  15        2.82        2.87      2.50 o 
  -7   0  15        2.05        1.52      1.59 o 
  -6   0  15       52.31       52.31      4.22 o 
  -5   0  15       41.78       37.69      2.07 o 
  -4   0  15       14.76       15.33      3.00 o 
  -3   0  15        6.73        5.39      0.83 o 
  -2   0  15       31.49       35.04      1.68 o 
  -1   0  15        0.79        0.94      0.61 o 
   0   0  15       31.12       27.71      5.11 o 
   1   0  15        3.64        2.72      2.60 o 
   2   0  15        2.20        2.20      0.82 o 
   3   0  15        4.40        4.79      1.85 o 
   4   0  15        1.30        1.98      1.19 o 
   5   0  15        0.45        0.88      1.97 o 
   6   0  15       18.56       19.31      6.40 o 
  -7   1  15       66.69       73.25      3.98 o 
  -6   1  15        5.05        5.05      1.96 o 
  -5   1  15       24.61       24.92      5.54 o 
  -4   1  15       10.11       10.88      2.46 o 
  -3   1  15        0.50        0.50      0.88 o 
  -2   1  15       43.33       34.80      1.51 o 
  -1   1  15      932.76      998.45      7.95 o 
   0   1  15      416.70      448.54      7.25 o 
   1   1  15        9.98       15.85      2.05 o 
   2   1  15      228.38      218.75      7.14 o 
   3   1  15       27.45       29.89      3.00 o 
   4   1  15       39.48       31.15      2.79 o 
   5   1  15       12.22       12.96      2.52 o 
   6   1  15      150.11      187.08     13.99 o 
  -7   2  15        5.66        5.66      2.32 o 
  -6   2  15        0.19        1.35      1.47 o 
  -5   2  15        2.51        1.79      1.17 o 
  -4   2  15        3.50        3.41      1.40 o 
  -3   2  15        1.34        1.92      0.81 o 
  -2   2  15       18.69       20.41      4.29 o 
  -1   2  15      179.46      184.61     12.29 o 
   0   2  15       21.41       15.99      2.41 o 
   1   2  15      168.09      174.57      2.86 o 
   2   2  15        0.05        0.44      0.56 o 
   3   2  15        8.87        7.93      1.18 o 
   4   2  15        7.73        5.09      1.06 o 
   5   2  15        4.77        4.14      2.55 o 
   6   2  15        0.08        0.66      1.33 o 
  -6   3  15       65.91       73.76      5.80 o 
  -5   3  15        5.04        5.20      2.42 o 
  -4   3  15       41.74       39.01      3.34 o 
  -3   3  15      254.56      275.06      4.50 o 
  -2   3  15      991.42     1003.35     18.27 o 
  -1   3  15        0.40        0.53      0.66 o 
   0   3  15      147.30      142.10      5.37 o 
   1   3  15        4.86        9.50      1.91 o 
   2   3  15       22.07       25.56      1.17 o 
   3   3  15      493.42      436.50     12.80 o 
   4   3  15     1564.69     1532.39     47.84 o 
   5   3  15       71.89       83.30      8.52 o 
   6   3  15       27.63       20.61     12.16 o 
  -6   4  15        2.94        0.98      1.34 o 
  -5   4  15       87.79       85.58      6.78 o 
  -4   4  15       65.02       64.59     13.97 o 
  -3   4  15        3.48        1.88      1.18 o 
  -2   4  15       57.68       57.44      3.19 o 
  -1   4  15       49.66       47.46      2.64 o 
   0   4  15       48.97       49.84      2.82 o 
   1   4  15       58.21       54.35      3.97 o 
   2   4  15        4.61        5.13      1.24 o 
   3   4  15       44.47       40.68      2.02 o 
   4   4  15       30.39       25.05      3.39 o 
   5   4  15       17.89       22.33      7.04 o 
  -6   5  15        2.11        3.06      1.29 o 
  -5   5  15      127.06      124.60      5.62 o 
  -4   5  15      478.64      437.60     15.95 o 
  -3   5  15      320.68      336.08      9.35 o 
  -2   5  15      223.83      204.56      8.24 o 
  -1   5  15      191.53      202.61      5.40 o 
   0   5  15       54.94       55.71      3.49 o 
   1   5  15       59.28       56.61      4.97 o 
   2   5  15       41.12       38.56      2.69 o 
   3   5  15       14.90       11.90      3.35 o 
   4   5  15       30.67       41.37      3.46 o 
   5   5  15        6.78        7.41      4.83 o 
  -5   6  15      112.14      113.24      6.59 o 
  -4   6  15       12.93       11.75      2.12 o 
  -3   6  15       29.73       30.82      4.46 o 
  -2   6  15      116.61      123.81      6.16 o 
  -1   6  15      299.40      304.84      9.03 o 
   0   6  15       61.84       57.77      3.98 o 
   1   6  15      159.50      170.33      7.27 o 
   2   6  15       41.99       35.41      2.66 o 
   3   6  15      188.46      193.41      8.03 o 
   4   6  15        8.36        4.06      2.89 o 
  -4   7  15       50.21       51.06      5.66 o 
  -3   7  15        2.76        1.67      1.02 o 
  -2   7  15      157.51      157.71      6.58 o 
  -1   7  15      136.88      137.81      5.79 o 
   0   7  15       56.66       63.97      3.86 o 
   1   7  15      107.43      104.10      5.59 o 
   2   7  15        3.95        3.80      1.07 o 
   3   7  15       36.03       41.96      5.35 o 
  -2   8  15       61.34       62.84      5.45 o 
  -1   8  15        0.74        1.70      1.14 o 
   0   8  15       55.08       45.17      5.49 o 
   1   8  15       17.77       16.29      2.15 o 
   2   8  15        1.76        1.85      0.75 o 
  -1  -9  16        9.17        6.00      3.35 o 
   0  -9  16        3.72        3.74      2.10 o 
   1  -9  16       31.19       32.18      6.53 o 
   2  -9  16        3.19        7.62      4.20 o 
  -3  -8  16       26.72       12.18      6.57 o 
  -2  -8  16      193.69      198.69     11.92 o 
  -1  -8  16        4.98        4.46      1.74 o 
   0  -8  16       99.20       88.82      4.55 o 
   1  -8  16        2.80        5.31      2.34 o 
   2  -8  16      161.32      143.25      9.12 o 
   3  -8  16       18.48       15.38      6.40 o 
  -4  -7  16        0.90        2.79      1.46 o 
  -3  -7  16        0.60       -0.21      1.86 o 
  -2  -7  16        0.61        1.17      2.15 o 
  -1  -7  16        1.02        1.55      1.52 o 
   0  -7  16      120.98      127.82      6.45 o 
   1  -7  16        6.13        4.30      2.26 o 
   2  -7  16       61.30       66.63      6.84 o 
   3  -7  16        0.35        2.69      1.06 o 
   4  -7  16       72.21       77.03      7.86 o 
  -5  -6  16       47.69       38.19      5.82 o 
  -4  -6  16       96.90       94.40      8.23 o 
  -3  -6  16       14.17        9.82      3.14 o 
  -2  -6  16       67.98       73.59      5.69 o 
  -1  -6  16       59.71       63.70      4.30 o 
   0  -6  16      788.05      907.31     23.79 o 
   1  -6  16       21.90       14.16      3.11 o 
   2  -6  16       14.60       16.70      7.01 o 
   3  -6  16      156.96      164.10      6.34 o 
   4  -6  16        3.34        3.45      1.91 o 
  -5  -5  16       19.17       14.05      1.94 o 
  -4  -5  16       76.28       80.65      7.28 o 
  -3  -5  16        0.75        0.98      0.81 o 
  -2  -5  16       39.50       40.18      9.72 o 
  -1  -5  16       20.57       23.10      6.03 o 
   0  -5  16       39.83       44.78      5.93 o 
   1  -5  16       51.87       51.64      4.98 o 
   2  -5  16        8.11        9.82      2.54 o 
   3  -5  16        6.25        6.28      1.37 o 
   4  -5  16       95.90       96.53      9.48 o 
  -6  -4  16       34.89       30.41      7.09 o 
  -5  -4  16        0.00        4.02      2.83 o 
  -4  -4  16        7.66        6.67      1.35 o 
  -3  -4  16       84.22       77.11      3.65 o 
  -2  -4  16      331.11      332.09      7.52 o 
  -1  -4  16       64.26       62.70      2.94 o 
   0  -4  16       98.14      102.34      5.43 o 
   1  -4  16       27.67       27.46      3.05 o 
   2  -4  16        0.22        1.84      0.78 o 
   3  -4  16        6.87        5.37      1.52 o 
   4  -4  16       35.12       31.23      2.12 o 
  -6  -3  16        0.47        1.43      0.83 o 
  -5  -3  16       24.77       20.76      4.28 o 
  -4  -3  16        1.80        1.04      1.06 o 
  -3  -3  16        0.22        0.58      0.61 o 
  -2  -3  16       62.48       61.25      2.77 o 
  -1  -3  16        2.10        3.07      0.80 o 
   0  -3  16      227.04      221.90      4.36 o 
   1  -3  16        1.34        1.37      0.33 o 
   2  -3  16       12.17       14.64      1.76 o 
   3  -3  16       97.55      102.34      5.50 o 
   4  -3  16        0.18        1.00      1.38 o 
   5  -3  16        1.64        2.81      1.86 o 
   6  -3  16        2.03        4.12      2.63 o 
  -6  -2  16       83.40       93.96      5.70 o 
  -5  -2  16       25.65       19.93      5.17 o 
  -4  -2  16       20.37       14.68      3.04 o 
  -3  -2  16       28.02       24.16      1.43 o 
  -2  -2  16        4.74        8.93      1.46 o 
  -1  -2  16      131.78      151.57      1.78 o 
   0  -2  16       92.38       87.01      3.88 o 
   1  -2  16      663.96      681.12     12.15 o 
   2  -2  16     3768.29     4412.82   1111.25 o 
   3  -2  16      301.23      300.16      7.87 o 
   4  -2  16       59.41       49.32      3.83 o 
   6  -2  16      106.04      133.73     10.06 o 
  -6  -1  16        4.06        5.54      2.05 o 
  -5  -1  16       42.91       40.46      2.56 o 
  -4  -1  16       38.87       23.86      3.59 o 
  -3  -1  16       21.89       20.75      1.88 o 
  -2  -1  16        7.23        5.48      1.11 o 
  -1  -1  16       11.12       10.89      1.51 o 
   0  -1  16      150.18      145.10      6.38 o 
   1  -1  16        0.17        0.14      0.30 o 
   2  -1  16       14.05       17.04      2.02 o 
   3  -1  16       29.44       26.39      2.10 o 
   4  -1  16       35.73       40.59      1.68 o 
   5  -1  16        8.11        4.59      1.73 o 
   6  -1  16       61.41       78.02      8.05 o 
  -7   0  16       27.88       21.52      5.60 o 
  -6   0  16       33.38       18.77      2.36 o 
  -5   0  16       30.59       24.15      2.38 o 
  -4   0  16      429.90      457.72     11.88 o 
  -3   0  16      168.39      193.85      6.30 o 
  -2   0  16       25.40       31.96      1.45 o 
  -1   0  16     1890.46     2106.46     40.19 o 
   0   0  16     2765.44     3109.32     57.54 o 
   1   0  16     4213.50     4900.48    366.77 o 
   2   0  16      227.32      230.65      7.40 o 
   3   0  16      202.97      204.56      5.33 o 
   4   0  16        0.11        0.80      1.01 o 
   5   0  16        6.18        6.67      3.64 o 
   6   0  16        3.27        6.61      3.45 o 
  -7   1  16       56.58       67.29      6.52 o 
  -6   1  16       20.75       17.25      6.19 o 
  -5   1  16        6.18        7.48      1.45 o 
  -4   1  16        1.52        1.56      0.86 o 
  -3   1  16       74.28       79.10      3.83 o 
  -2   1  16       11.41       13.50      2.28 o 
  -1   1  16       42.43       42.34      3.93 o 
   0   1  16        0.28       -0.70      3.94 o 
   1   1  16        7.13        8.47      1.46 o 
   2   1  16        0.84        1.18      0.39 o 
   3   1  16        6.13        5.19      1.01 o 
   4   1  16        7.15        7.22      2.08 o 
   5   1  16        5.93        4.35      3.72 o 
   6   1  16        7.74        6.53      4.30 o 
  -6   2  16       14.53       14.28      2.47 o 
  -5   2  16       24.07       27.82      6.01 o 
  -4   2  16       66.80       67.76      4.16 o 
  -3   2  16       67.42       65.11      3.11 o 
  -2   2  16        9.62        7.03      1.14 o 
  -1   2  16      137.25      106.28      9.48 o 
   0   2  16      290.36      323.45      4.45 o 
   1   2  16      118.39      142.87      6.85 o 
   2   2  16       51.27       44.57      2.31 o 
   3   2  16       80.55       77.01      4.28 o 
   4   2  16       99.67       85.01      4.69 o 
   5   2  16       17.34       14.71      7.78 o 
   6   2  16        6.04        6.24      3.27 o 
  -6   3  16        0.00       -0.11      1.56 o 
  -5   3  16        1.47        3.18      1.33 o 
  -4   3  16      151.13      166.10      7.47 o 
  -3   3  16       36.09       35.02      4.04 o 
  -2   3  16      267.16      246.67     14.30 o 
  -1   3  16      119.17      123.90      4.78 o 
   0   3  16       96.50       96.60      3.80 o 
   1   3  16        8.13        6.86      1.36 o 
   2   3  16        3.96        4.88      1.03 o 
   3   3  16       49.19       42.16      5.92 o 
   4   3  16        0.27        0.65      1.00 o 
   5   3  16        0.80        1.73      2.15 o 
   6   3  16       26.47       22.57     11.52 o 
  -6   4  16        0.54        0.70      1.28 o 
  -5   4  16       34.15       34.14      3.71 o 
  -4   4  16      565.88      581.83     22.44 o 
  -3   4  16       69.04       52.12      4.45 o 
  -2   4  16       97.10       88.67      4.22 o 
  -1   4  16      171.05      179.25      4.27 o 
   0   4  16       30.19       30.88      4.13 o 
   1   4  16      380.86      330.75      7.22 o 
   2   4  16       84.97       80.55      3.71 o 
   3   4  16      901.15      899.53     28.52 o 
   4   4  16       26.39       25.47      2.22 o 
   5   4  16        4.91        1.97      1.62 o 
  -6   5  16        6.41        5.45      2.46 o 
  -5   5  16        3.71        4.06      2.17 o 
  -4   5  16      673.96      708.07     32.88 o 
  -3   5  16       55.49       54.18      3.23 o 
  -2   5  16      540.41      551.95     12.93 o 
  -1   5  16       12.25       14.93      2.29 o 
   0   5  16       60.82       66.00      3.15 o 
   1   5  16        1.69        1.52      1.46 o 
   2   5  16       66.39       69.92      3.89 o 
   3   5  16       53.33       52.92      4.67 o 
   4   5  16       18.31       10.83      2.79 o 
   5   5  16        0.39        1.65      1.54 o 
  -5   6  16        1.76        3.82      1.68 o 
  -4   6  16       24.33       29.72      4.02 o 
  -3   6  16       18.83       14.64      3.96 o 
  -2   6  16      331.52      328.41      9.11 o 
  -1   6  16       24.89       22.70      3.37 o 
   0   6  16      272.54      254.55      7.23 o 
   1   6  16     1054.01     1037.47     26.46 o 
   2   6  16       27.80       22.21      2.52 o 
   3   6  16       19.62       21.81      7.18 o 
   4   6  16      131.56      152.09      7.35 o 
  -4   7  16       52.88       56.14      4.12 o 
  -3   7  16      103.79      109.11      7.25 o 
  -2   7  16       60.42       47.16      7.21 o 
  -1   7  16        1.63        1.90      1.41 o 
   0   7  16       64.09       61.20      3.40 o 
   1   7  16      143.32      156.58      6.26 o 
   2   7  16        0.01       -0.02      1.13 o 
   3   7  16       90.75       92.78      5.14 o 
  -3   8  16        7.63        6.67      2.63 o 
  -2   8  16        5.21        5.72      1.70 o 
  -1   8  16       97.78       92.18      4.96 o 
   0   8  16      173.72      187.86      9.21 o 
   1   8  16        0.91        0.19      1.49 o 
   2   8  16        0.02       -0.12      0.87 o 
   0  -9  17        0.59        0.00      1.90 o 
   1  -9  17       63.50       62.70      8.68 o 
  -3  -8  17       11.48        5.47      2.53 o 
  -2  -8  17       20.26       16.57      8.55 o 
  -1  -8  17        5.98        5.58      2.24 o 
   0  -8  17        4.13        3.35      2.10 o 
   1  -8  17       65.83       72.92      7.57 o 
   2  -8  17        7.40        7.99      3.39 o 
   3  -8  17       31.14       35.14      5.98 o 
  -4  -7  17        1.06        1.99      2.55 o 
  -3  -7  17       91.16       92.66      5.94 o 
  -2  -7  17        1.31        4.30      1.25 o 
  -1  -7  17       84.95       74.63      4.93 o 
   0  -7  17        0.54        2.46      1.27 o 
   1  -7  17        2.93        2.24      1.46 o 
   2  -7  17      115.91      105.34      8.30 o 
   3  -7  17      319.91      333.59     12.85 o 
   4  -7  17        0.25        1.12      2.95 o 
  -5  -6  17       24.56       16.25      8.42 o 
  -4  -6  17        0.77       -0.24      2.58 o 
  -3  -6  17        4.75        3.72      1.34 o 
  -2  -6  17        0.05        1.90      1.03 o 
  -1  -6  17        0.07        2.09      0.98 o 
   0  -6  17        1.96        2.09      0.95 o 
   1  -6  17       24.77       23.76      4.47 o 
   2  -6  17       44.86       47.18      3.80 o 
   3  -6  17       43.79       47.68      3.92 o 
   4  -6  17       30.25       28.73      3.66 o 
  -5  -5  17       22.61       18.08     10.01 o 
  -4  -5  17        5.29        4.04      2.55 o 
  -3  -5  17      743.61      771.54     34.39 o 
  -2  -5  17       33.15       29.45      4.17 o 
  -1  -5  17       35.48       52.08      2.74 o 
   0  -5  17       56.05       66.97      4.19 o 
   1  -5  17      251.66      243.61      6.92 o 
   2  -5  17       97.85       88.35      5.07 o 
   3  -5  17      204.18      210.38      7.63 o 
   4  -5  17      111.36      122.47      6.85 o 
  -6  -4  17        3.56        2.28      1.28 o 
  -5  -4  17        4.60        4.77      1.73 o 
  -4  -4  17       16.11       11.93      4.39 o 
  -3  -4  17        1.39        0.50      0.62 o 
  -2  -4  17       12.36       12.07      2.27 o 
  -1  -4  17        0.15        0.52      0.40 o 
   0  -4  17       62.79       63.97      3.79 o 
   1  -4  17      345.42      362.09      8.82 o 
   2  -4  17       22.54       26.48      2.13 o 
   3  -4  17        5.63        6.85      2.20 o 
   4  -4  17        5.77        6.90      2.58 o 
  -6  -3  17        2.33        2.62      1.14 o 
  -5  -3  17       63.25       49.36      4.62 o 
  -4  -3  17        7.27        6.07      1.59 o 
  -3  -3  17      717.13      777.48     15.49 o 
  -2  -3  17      203.86      224.22      4.72 o 
  -1  -3  17       19.47       19.99      1.77 o 
   0  -3  17        2.86        1.54      0.99 o 
   1  -3  17      222.29      253.99      5.82 o 
   2  -3  17        2.21        1.07      0.44 o 
   3  -3  17       50.84       39.16      3.38 o 
   4  -3  17       17.95       16.39      1.18 o 
   5  -3  17       45.12       48.04      5.79 o 
   6  -3  17       14.54        8.26      5.18 o 
  -6  -2  17       51.15       51.26      5.26 o 
  -5  -2  17       57.89       47.80      4.19 o 
  -4  -2  17       60.59       59.21      3.12 o 
  -3  -2  17       74.75       70.61      3.20 o 
  -2  -2  17        6.83        8.28      1.51 o 
  -1  -2  17       12.77       13.64      1.88 o 
   0  -2  17       21.15       19.87      1.80 o 
   1  -2  17       25.32       27.14      1.33 o 
   2  -2  17       82.37       83.30      3.35 o 
   3  -2  17        7.77        9.13      2.39 o 
   4  -2  17       20.58       21.03      1.79 o 
   5  -2  17        2.86        4.75      2.55 o 
   6  -2  17        4.04        3.32      3.11 o 
  -6  -1  17       35.63       45.19      8.47 o 
  -5  -1  17      183.55      164.02     11.72 o 
  -4  -1  17       75.72       80.76      4.45 o 
  -3  -1  17        2.44        3.53      1.16 o 
  -2  -1  17      654.70      522.89     84.99 o 
  -1  -1  17      666.46      702.76      5.83 o 
   0  -1  17       47.17       50.19      2.89 o 
   1  -1  17      121.23      112.43      4.94 o 
   2  -1  17        8.01       11.03      3.74 o 
   3  -1  17      114.82       99.00      5.24 o 
   4  -1  17      142.72      130.43      6.91 o 
   5  -1  17        1.24        2.28      1.41 o 
   6  -1  17      261.01      315.28     21.85 o 
  -7   0  17       61.39       69.43      4.87 o 
  -6   0  17       35.43       30.80      3.78 o 
  -5   0  17       12.56        7.87      1.42 o 
  -4   0  17       35.37       35.41      2.46 o 
  -3   0  17       20.53       21.87      2.35 o 
  -2   0  17       14.25       14.11      1.50 o 
  -1   0  17        0.26        0.03      0.67 o 
   0   0  17        0.99        0.41      1.57 o 
   1   0  17      113.47      118.70     17.65 o 
   2   0  17        2.02        1.16      1.06 o 
   3   0  17       14.59       14.99      2.44 o 
   4   0  17        0.26        1.81      2.34 o 
   5   0  17        0.47        1.49      1.12 o 
   6   0  17        2.01        1.94      2.10 o 
  -7   1  17       68.59       83.84      4.27 o 
  -6   1  17       32.31       29.63      2.94 o 
  -5   1  17        6.77        6.70      1.80 o 
  -4   1  17       30.10       29.87      2.33 o 
  -3   1  17     1210.87     1288.22     23.21 o 
  -2   1  17      622.84      683.12     15.12 o 
  -1   1  17     1693.53     1831.00     13.89 o 
   0   1  17     1171.86     1357.39     17.47 o 
   1   1  17       26.99       24.12      1.99 o 
   2   1  17       13.96       22.78      1.70 o 
   3   1  17       61.88       63.82      3.66 o 
   4   1  17      539.92      520.17     14.85 o 
   5   1  17      130.51      103.14     10.67 o 
   6   1  17      196.98      249.21     20.47 o 
  -6   2  17       20.45       16.83      4.57 o 
  -5   2  17       32.56       35.28      6.50 o 
  -4   2  17        3.91        2.75      1.38 o 
  -3   2  17       40.65       39.13      2.43 o 
  -2   2  17       14.11       13.80      1.70 o 
  -1   2  17        1.27        0.25      1.01 o 
   0   2  17       15.25       14.90      1.82 o 
   1   2  17       30.91       32.82      3.07 o 
   2   2  17        1.16        0.03      1.43 o 
   3   2  17       10.20       13.40      3.55 o 
   4   2  17        3.35        2.99      1.01 o 
   5   2  17       21.99       21.00      9.03 o 
   6   2  17       17.33       14.53      8.31 o 
  -6   3  17        2.76        1.73      1.99 o 
  -5   3  17        5.89        6.18      1.89 o 
  -4   3  17      246.49      246.83     10.09 o 
  -3   3  17     2815.32     2809.71     72.85 o 
  -2   3  17     1869.99     1917.03     34.61 o 
  -1   3  17      124.52      137.57      5.27 o 
   0   3  17        4.12        2.48      0.81 o 
   1   3  17       27.83       34.27      2.44 o 
   2   3  17        0.01        0.74      0.88 o 
   3   3  17       25.07       25.64      3.11 o 
   4   3  17        0.68        0.88      1.37 o 
   5   3  17       21.11       17.39      8.71 o 
   6   3  17        4.93        4.38      4.30 o 
  -6   4  17        1.49        1.01      1.53 o 
  -5   4  17      175.20      190.56      9.11 o 
  -4   4  17        4.63        5.51      1.78 o 
  -3   4  17        0.86        0.84      1.55 o 
  -2   4  17      284.93      283.28      5.04 o 
  -1   4  17      205.71      198.76      4.67 o 
   0   4  17        8.40        8.86      1.67 o 
   1   4  17      100.06      103.84      7.10 o 
   2   4  17       26.43       20.47      3.44 o 
   3   4  17      115.41      113.89      7.88 o 
   4   4  17       33.33       29.25      6.47 o 
   5   4  17       35.16       40.44      6.16 o 
  -6   5  17        0.02       -0.69      2.71 o 
  -5   5  17       77.84       77.80      6.65 o 
  -4   5  17        0.84        0.62      1.92 o 
  -3   5  17      127.89      132.79      7.15 o 
  -2   5  17       39.88       39.48      5.63 o 
  -1   5  17      102.72      119.71      5.91 o 
   0   5  17        4.71       13.11      3.45 o 
   1   5  17      576.00      552.31     12.93 o 
   2   5  17       17.86       17.39      1.63 o 
   3   5  17       11.36       12.64      4.75 o 
   4   5  17        4.41        2.96      1.68 o 
   5   5  17        0.08        0.35      1.51 o 
  -5   6  17       90.04       94.95      5.14 o 
  -4   6  17       64.96       71.01      7.42 o 
  -3   6  17        0.05       -0.51      0.86 o 
  -2   6  17       43.99       45.63      4.81 o 
  -1   6  17       68.75       65.60      4.63 o 
   0   6  17      168.98      170.06      5.52 o 
   1   6  17      221.32      214.15      6.32 o 
   2   6  17        8.68        7.62      1.71 o 
   3   6  17      224.82      234.14      9.36 o 
   4   6  17        6.83        3.28      1.29 o 
  -4   7  17        3.49        1.61      1.85 o 
  -3   7  17      199.46      238.15      9.89 o 
  -2   7  17      185.27      195.68      6.62 o 
  -1   7  17      285.45      296.42     10.98 o 
   0   7  17      191.67      170.83      7.07 o 
   1   7  17        0.05        0.20      1.20 o 
   2   7  17      116.65      122.60      5.59 o 
   3   7  17       58.31       61.48      3.87 o 
  -3   8  17       90.12       93.71     10.58 o 
  -2   8  17        1.81        1.23      0.88 o 
  -1   8  17       59.95       61.99      5.00 o 
   0   8  17        9.06        6.45      3.72 o 
   1   8  17       28.73       27.66      3.57 o 
   2   8  17        4.78        3.15      1.25 o 
   0  -9  18       47.25       44.23     10.22 o 
   1  -9  18       26.85       21.27     13.91 o 
  -2  -8  18       28.33       26.26      8.42 o 
  -1  -8  18        1.05        1.57      1.13 o 
   0  -8  18      109.71      132.18      7.62 o 
   1  -8  18        0.01        2.47      1.41 o 
   2  -8  18      619.62      677.62    133.49 o 
   3  -8  18       99.60      104.01      9.06 o 
  -4  -7  18        2.04        2.20      3.27 o 
  -3  -7  18        3.09        2.37      1.63 o 
  -2  -7  18        5.24        4.99      1.86 o 
  -1  -7  18        0.93        2.29      1.38 o 
   0  -7  18       49.54       37.92     33.14 o 
   1  -7  18       26.58       31.40      2.59 o 
   2  -7  18       30.02       32.66      3.88 o 
   3  -7  18        0.32        1.19      1.86 o 
   4  -7  18       77.59       79.13      6.59 o 
  -4  -6  18        1.53        1.38      2.52 o 
  -3  -6  18        0.61        1.96      1.26 o 
  -2  -6  18       30.95       26.80      7.58 o 
  -1  -6  18       10.04        8.06      2.55 o 
   0  -6  18      214.66      211.03     21.64 o 
   1  -6  18       37.30       38.26      3.49 o 
   2  -6  18       86.14       94.17      6.63 o 
   3  -6  18        1.43        1.94      2.55 o 
   4  -6  18        1.05        2.07      2.44 o 
  -5  -5  18       26.90       21.08      8.58 o 
  -4  -5  18        0.13        0.00      1.30 o 
  -3  -5  18       45.35       45.97     10.91 o 
  -2  -5  18       12.59       13.06      2.50 o 
  -1  -5  18       88.16       92.86      5.15 o 
   0  -5  18      224.96      236.02      6.75 o 
   1  -5  18        5.81        8.85      2.96 o 
   2  -5  18        0.57        0.75      1.06 o 
   3  -5  18        0.12        1.83      1.22 o 
   4  -5  18       31.07       27.46      2.44 o 
  -6  -4  18       71.51       84.23      4.52 o 
  -5  -4  18       20.50       19.07      6.58 o 
  -4  -4  18      385.40      391.04     13.14 o 
  -3  -4  18      472.58      486.45     13.11 o 
  -2  -4  18      211.74      189.87      3.92 o 
  -1  -4  18      343.25      350.97     13.30 o 
   0  -4  18       10.33       19.46      5.01 o 
   1  -4  18       65.68       73.75      4.34 o 
   2  -4  18     3227.72     3387.48    235.68 o 
   3  -4  18      823.58      875.88     34.31 o 
   4  -4  18       18.65       18.67      1.75 o 
  -6  -3  18        0.00        0.29      1.00 o 
  -5  -3  18       23.82       18.86      5.48 o 
  -4  -3  18      152.72      139.65      8.84 o 
  -3  -3  18        0.00        0.78      0.51 o 
  -2  -3  18       13.34       13.13      1.43 o 
  -1  -3  18       44.89       40.41      3.65 o 
   0  -3  18        0.29        0.27      0.23 o 
   1  -3  18        4.93        4.12      0.73 o 
   2  -3  18      254.28      267.90      5.22 o 
   3  -3  18        2.38        2.05      0.90 o 
   4  -3  18       99.53       97.75      5.14 o 
   5  -3  18        8.39        8.10      3.11 o 
  -6  -2  18       72.55       55.82      5.17 o 
  -5  -2  18        6.62       10.40      2.42 o 
  -4  -2  18       23.98       17.91      4.53 o 
  -3  -2  18       10.21       11.32      2.03 o 
  -2  -2  18      139.66      145.81      5.44 o 
  -1  -2  18      113.77      123.96      4.45 o 
   0  -2  18      245.36      265.81      3.66 o 
   1  -2  18      122.65      113.38      4.11 o 
   2  -2  18     1029.71      970.94     29.68 o 
   3  -2  18      499.14      506.17      8.33 o 
   4  -2  18        2.42        2.81      0.95 o 
   5  -2  18        5.63        6.16      1.70 o 
   6  -2  18       75.96       89.38      8.21 o 
  -6  -1  18        8.75       11.35      2.05 o 
  -5  -1  18       52.78       52.24      4.05 o 
  -4  -1  18      102.97       93.80      6.11 o 
  -3  -1  18       26.93       25.86      2.27 o 
  -2  -1  18       48.81       44.64      3.98 o 
  -1  -1  18       18.24       18.09      2.72 o 
   0  -1  18      319.68      325.28      8.40 o 
   1  -1  18       31.92       31.54      1.52 o 
   2  -1  18        8.53        9.82      2.02 o 
   3  -1  18        3.10        3.86      0.84 o 
   4  -1  18        0.52        1.50      0.89 o 
   5  -1  18        0.42        0.69      0.88 o 
   6  -1  18        4.70        4.41      5.71 o 
  -6   0  18       37.38       43.02      3.58 o 
  -5   0  18        0.80        2.38      1.45 o 
  -4   0  18       13.80       14.35      1.49 o 
  -3   0  18      126.77      129.62      6.85 o 
  -2   0  18        1.17        0.26      0.48 o 
  -1   0  18      550.81      591.45      5.11 o 
   0   0  18     1940.06     2043.02     14.85 o 
   1   0  18      100.68       81.37      3.20 o 
   2   0  18       42.04       41.35      3.61 o 
   3   0  18      157.97      174.99      5.10 o 
   4   0  18       36.35       36.69      3.13 o 
   5   0  18       18.03       27.72      3.64 o 
   6   0  18       44.71       61.39      6.77 o 
  -6   1  18       15.89       18.26      4.09 o 
  -5   1  18        1.51        1.69      1.15 o 
  -4   1  18        9.49        9.96      2.18 o 
  -3   1  18       32.01       27.51      1.42 o 
  -2   1  18       33.71       31.31      2.85 o 
  -1   1  18       31.81       29.82      2.72 o 
   0   1  18       14.00       17.19      3.16 o 
   1   1  18        0.51        0.10      0.48 o 
   2   1  18        5.66        4.93      0.77 o 
   3   1  18        0.28        0.91      1.12 o 
   4   1  18        5.03        2.48      1.58 o 
   5   1  18        3.58        1.04      1.97 o 
   6   1  18        6.99        8.60      3.08 o 
  -6   2  18       75.20       68.46      5.59 o 
  -5   2  18       39.27       39.52      4.35 o 
  -4   2  18       10.34        8.60      2.19 o 
  -3   2  18      957.81      972.73     19.64 o 
  -2   2  18      268.75      256.91      5.25 o 
  -1   2  18      432.41      456.19     10.34 o 
   0   2  18       17.23       32.36      1.51 o 
   1   2  18       70.19       71.80      2.88 o 
   2   2  18     1562.32     1571.31     40.05 o 
   3   2  18     1623.98     1526.39     36.58 o 
   4   2  18        2.53        1.39      1.19 o 
   5   2  18       65.48       46.55      5.26 o 
   6   2  18       24.68       21.06     11.95 o 
  -6   3  18       22.13       21.45      6.71 o 
  -5   3  18       32.66       32.46      7.24 o 
  -4   3  18      216.31      226.65     13.41 o 
  -3   3  18      561.84      584.52     14.78 o 
  -2   3  18       81.79       70.65      6.28 o 
  -1   3  18        1.12        0.81      0.73 o 
   0   3  18       95.43       85.88      3.70 o 
   1   3  18        3.58        3.53      1.13 o 
   2   3  18       43.84       42.29      2.69 o 
   3   3  18        3.04        0.32      2.10 o 
   4   3  18        2.17        1.50      1.13 o 
   5   3  18        3.11        1.04      1.75 o 
   6   3  18       24.71       15.72      5.05 o 
  -6   4  18        2.20        1.95      2.06 o 
  -5   4  18       13.06        8.53      2.61 o 
  -4   4  18      347.80      378.17     12.69 o 
  -3   4  18      709.79      732.44     15.31 o 
  -2   4  18      767.93      753.20     15.36 o 
  -1   4  18       22.89       28.32      2.76 o 
   0   4  18        5.02        2.92      1.51 o 
   1   4  18      697.63      658.06     10.07 o 
   2   4  18      244.16      252.92      6.36 o 
   3   4  18      261.74      264.87     10.16 o 
   4   4  18        0.11        1.24      1.67 o 
   5   4  18        2.86       -2.76      3.19 o 
  -5   5  18        2.89        2.71      1.35 o 
  -4   5  18      115.35      117.96      6.17 o 
  -3   5  18       14.35       14.30      2.80 o 
  -2   5  18      245.84      240.91      5.76 o 
  -1   5  18        1.17        2.00      0.99 o 
   0   5  18      187.81      183.67      5.03 o 
   1   5  18      118.13      119.01      5.25 o 
   2   5  18        4.69        3.58      1.47 o 
   3   5  18       86.85       89.95      5.28 o 
   4   5  18      111.80      113.40      6.22 o 
   5   5  18        3.18        5.10      3.56 o 
  -5   6  18       74.53       78.75      3.96 o 
  -4   6  18        1.98        1.56      1.15 o 
  -3   6  18        3.57        3.94      1.25 o 
  -2   6  18        3.20        2.84      0.92 o 
  -1   6  18       47.70       50.22      2.40 o 
   0   6  18      365.55      336.61      9.18 o 
   1   6  18      203.89      201.07      6.25 o 
   2   6  18        3.83        3.85      1.23 o 
   3   6  18        3.52        3.76      1.35 o 
   4   6  18       79.69       82.42      5.42 o 
  -4   7  18        4.65        3.88      1.73 o 
  -3   7  18       49.29       47.06      3.98 o 
  -2   7  18       24.39       23.43      5.37 o 
  -1   7  18        2.16        2.58      1.06 o 
   0   7  18      109.01      116.41      5.01 o 
   1   7  18      104.15      107.65      4.51 o 
   2   7  18        2.92        0.79      1.02 o 
   3   7  18       10.21        8.99      2.06 o 
  -3   8  18      584.99      604.89     27.64 o 
  -2   8  18       80.44       85.51      3.81 o 
  -1   8  18        2.38        1.89      0.97 o 
   0   8  18      125.07      129.47      5.85 o 
   1   8  18       86.28       80.95      3.73 o 
   0  -9  19        2.02        4.80      2.01 o 
  -2  -8  19        0.19        1.78      1.35 o 
  -1  -8  19        0.43        2.64      1.39 o 
   0  -8  19        0.92        2.60      2.10 o 
   1  -8  19      127.69      121.89      6.76 o 
   2  -8  19       22.40       17.34      9.77 o 
   3  -8  19       82.80      114.85      8.92 o 
  -4  -7  19       26.30       15.61     12.99 o 
  -3  -7  19        8.36        7.79      2.03 o 
  -2  -7  19       61.82       65.58      6.09 o 
  -1  -7  19      449.27      518.37     22.93 o 
   0  -7  19       23.13       30.19     10.94 o 
   1  -7  19       41.59       29.69      5.42 o 
   2  -7  19       18.66       11.60      4.99 o 
   3  -7  19        3.87        3.66      3.05 o 
   4  -7  19        8.92        7.22      4.30 o 
  -4  -6  19        0.06        1.91      2.12 o 
  -3  -6  19        4.31        5.06      1.24 o 
  -2  -6  19        0.19        0.83      1.29 o 
  -1  -6  19       25.06       30.61      5.96 o 
   0  -6  19       29.92       32.06      2.44 o 
   1  -6  19       34.00       32.65      2.02 o 
   2  -6  19       37.06       35.90      3.10 o 
   3  -6  19       22.24       19.54      3.05 o 
   4  -6  19       88.61       89.73      5.95 o 
  -5  -5  19        7.36        6.74      3.32 o 
  -4  -5  19       33.18       28.39      9.24 o 
  -3  -5  19      236.83      225.35      7.99 o 
  -2  -5  19       83.12       83.65      4.83 o 
  -1  -5  19       12.66       17.80      2.21 o 
   0  -5  19        5.13        5.36      1.80 o 
   1  -5  19       74.17       79.25      4.49 o 
   2  -5  19       73.81       67.57      4.58 o 
   3  -5  19        9.73        9.56      4.28 o 
   4  -5  19       20.12       18.67      6.80 o 
  -5  -4  19       66.21       61.99      4.89 o 
  -4  -4  19       41.18       35.07      3.02 o 
  -3  -4  19        3.78        2.57      0.67 o 
  -2  -4  19       22.77       24.49      3.73 o 
  -1  -4  19        5.97        7.41      2.34 o 
   0  -4  19       22.31       29.22      6.85 o 
   1  -4  19      233.78      259.52      7.19 o 
   2  -4  19       92.65      101.01      5.24 o 
   3  -4  19       41.11       42.65      5.13 o 
   4  -4  19        2.55        2.18      1.57 o 
  -6  -3  19       26.24       32.04      6.16 o 
  -5  -3  19      181.29      187.76      8.90 o 
  -4  -3  19       16.46       15.40      4.36 o 
  -3  -3  19       30.56       33.05      1.54 o 
  -2  -3  19       20.36       14.98      1.31 o 
  -1  -3  19      224.95      240.18      4.84 o 
   0  -3  19        4.26        1.11      1.69 o 
   1  -3  19      947.65      995.13     25.79 o 
   2  -3  19     1851.16     1921.61     37.88 o 
   3  -3  19      143.45      142.55      7.55 o 
   4  -3  19      246.40      235.12      9.98 o 
   5  -3  19        6.13        6.56      3.64 o 
  -6  -2  19       25.63       20.51      6.49 o 
  -5  -2  19       30.83       27.50      6.16 o 
  -4  -2  19        3.83        3.93      1.08 o 
  -3  -2  19        8.95        8.16      1.18 o 
  -2  -2  19       68.31       65.83      3.00 o 
  -1  -2  19       12.18       13.90      1.69 o 
   0  -2  19      110.02      110.42      4.10 o 
   1  -2  19      163.86      165.21     41.69 o 
   2  -2  19       40.76       43.93      2.93 o 
   3  -2  19        6.66        8.59      1.29 o 
   4  -2  19        2.79        2.66      0.72 o 
   5  -2  19        4.17        6.13      3.56 o 
   6  -2  19        7.37        2.36      1.89 o 
  -6  -1  19       35.01       29.08      4.40 o 
  -5  -1  19       18.85       19.03      2.17 o 
  -4  -1  19      247.86      289.84      8.92 o 
  -3  -1  19       38.52       33.74      2.19 o 
  -2  -1  19       57.98       71.13      2.90 o 
  -1  -1  19     1842.18     1909.87     25.08 o 
   0  -1  19        0.33        2.32      0.50 o 
   1  -1  19       23.97       26.70      1.11 o 
   2  -1  19       28.61       31.12      3.47 o 
   3  -1  19      149.70      158.28      4.60 o 
   4  -1  19       23.66       24.59      1.94 o 
   5  -1  19       14.01        6.03      2.12 o 
   6  -1  19       31.16       43.12      6.08 o 
  -6   0  19        1.43        3.06      1.15 o 
  -5   0  19       10.84        8.77      2.44 o 
  -4   0  19        0.48        0.94      1.74 o 
  -3   0  19       11.49        8.99      1.56 o 
  -2   0  19       59.38       60.47      2.81 o 
  -1   0  19       12.64       12.26      1.72 o 
   0   0  19        3.78        4.35      1.34 o 
   1   0  19       70.52       69.00      3.92 o 
   2   0  19       10.02        8.46      0.99 o 
   3   0  19       27.34       21.67      5.36 o 
   4   0  19       10.80        8.68      1.52 o 
   5   0  19        1.27       -2.44      2.44 o 
   6   0  19        4.43        2.58      2.47 o 
  -6   1  19       10.84        8.61      1.94 o 
  -5   1  19        0.00        1.24      1.41 o 
  -4   1  19       53.34       49.26      5.18 o 
  -3   1  19     1356.17     1366.46     27.39 o 
  -2   1  19     1282.16     1303.56     35.26 o 
  -1   1  19       44.28       48.83      2.07 o 
   0   1  19      274.76      283.68      5.39 o 
   1   1  19      219.10      247.38      5.79 o 
   2   1  19       67.52       57.41      3.13 o 
   3   1  19        1.77        2.55      0.78 o 
   4   1  19      138.16      127.82      6.71 o 
   5   1  19      112.98       98.01      8.02 o 
   6   1  19       18.45       25.25      8.21 o 
  -6   2  19       39.30       33.38      3.75 o 
  -5   2  19       20.07       21.74      6.53 o 
  -4   2  19      233.85      246.46     15.45 o 
  -3   2  19       12.62       11.08      2.93 o 
  -2   2  19       59.92       57.10      2.80 o 
  -1   2  19        0.31       -0.57      0.99 o 
   0   2  19        0.21        0.12      0.66 o 
   1   2  19        3.48        1.27      0.78 o 
   2   2  19        1.11        1.22      1.27 o 
   3   2  19       15.16       14.48      2.60 o 
   4   2  19       40.23       37.32      3.41 o 
   5   2  19       18.09       16.38      6.48 o 
   6   2  19        2.31        0.19      2.50 o 
  -6   3  19       12.55       14.35      6.17 o 
  -5   3  19        6.78        7.28      1.80 o 
  -4   3  19        1.54        2.19      1.22 o 
  -3   3  19     2396.12     2443.41     58.59 o 
  -2   3  19      312.30      329.23      7.78 o 
  -1   3  19      300.32      321.28      6.44 o 
   0   3  19       94.56      101.58      4.67 o 
   1   3  19       19.04       20.05      3.01 o 
   2   3  19     1912.88     1912.30     36.38 o 
   3   3  19      264.09      259.56      7.36 o 
   4   3  19        0.15        1.93      1.02 o 
   5   3  19        1.54       -0.66      2.20 o 
  -6   4  19        0.51        0.77      1.63 o 
  -5   4  19       41.70       47.16      6.96 o 
  -4   4  19        0.36        1.26      0.86 o 
  -3   4  19       45.50       50.62      2.60 o 
  -2   4  19      193.83      196.34     10.11 o 
  -1   4  19      189.11      195.44      3.60 o 
   0   4  19      176.19      185.35      4.92 o 
   1   4  19      232.92      222.19      5.22 o 
   2   4  19        7.17        8.22      2.06 o 
   3   4  19      351.52      353.21     11.89 o 
   4   4  19       39.10       31.94      7.44 o 
   5   4  19       32.57       36.49      5.44 o 
  -5   5  19        0.54        1.12      1.41 o 
  -4   5  19      199.44      198.79      9.87 o 
  -3   5  19      294.59      300.19      8.18 o 
  -2   5  19      126.50      129.46      5.74 o 
  -1   5  19       68.04       53.29      2.60 o 
   0   5  19      546.36      424.31     19.18 o 
   1   5  19        5.66        3.12      1.02 o 
   2   5  19      523.56      513.66     13.55 o 
   3   5  19      278.18      292.12     13.82 o 
   4   5  19        5.87        5.73      2.37 o 
  -5   6  19       38.82       38.33      5.47 o 
  -4   6  19       20.85       22.58      5.07 o 
  -3   6  19       52.17       51.36      3.73 o 
  -2   6  19        0.41        1.21      0.80 o 
  -1   6  19       20.38       18.85      1.81 o 
   0   6  19      137.38      135.06      4.36 o 
   1   6  19      154.15      159.15      5.02 o 
   2   6  19        0.43       -0.50      1.04 o 
   3   6  19      160.16      171.86      8.98 o 
   4   6  19        0.89       -1.53      2.09 o 
  -4   7  19       60.85       62.90      6.14 o 
  -3   7  19       49.51       49.65      4.16 o 
  -2   7  19       31.66       31.40      2.79 o 
  -1   7  19       72.13       70.32      5.29 o 
   0   7  19        8.25        8.01      3.05 o 
   1   7  19        4.20        1.09      1.25 o 
   2   7  19        6.86        6.68      3.16 o 
   3   7  19        0.01       -0.08      1.01 o 
  -2   8  19       40.50       33.34      3.92 o 
  -1   8  19       29.27       22.15      5.68 o 
   0   8  19        1.76        2.55      1.16 o 
   1   8  19       13.42       11.89      3.36 o 
  -2  -8  20        0.19        1.87      1.42 o 
  -1  -8  20       14.03       10.17      4.01 o 
   0  -8  20      144.37      134.21     10.09 o 
   1  -8  20       12.61       17.10      3.51 o 
   2  -8  20      178.22      187.72     12.40 o 
   3  -8  20       42.94       36.09      6.21 o 
  -3  -7  20        8.94        8.02      2.10 o 
  -2  -7  20        0.40        1.94      1.89 o 
  -1  -7  20       17.27       16.82      5.86 o 
   0  -7  20       10.21       11.17      1.98 o 
   1  -7  20       13.66       16.82      4.94 o 
   2  -7  20       10.62       10.75      3.98 o 
   3  -7  20        0.39        0.58      2.34 o 
   4  -7  20       15.82       12.93      8.31 o 
  -4  -6  20      135.87      127.65     11.34 o 
  -3  -6  20        2.29        2.34      3.98 o 
  -2  -6  20      117.63      130.51      7.97 o 
  -1  -6  20       90.45      107.77      6.70 o 
   0  -6  20       81.24       67.03      5.93 o 
   1  -6  20      236.93      230.68      8.40 o 
   2  -6  20       23.73       22.32      2.69 o 
   3  -6  20        3.02        3.43      3.08 o 
   4  -6  20      417.40      451.91     30.96 o 
  -5  -5  20       18.83       15.51      7.99 o 
  -4  -5  20       27.70       21.75     12.27 o 
  -3  -5  20        1.43        2.14      1.20 o 
  -2  -5  20        6.24        5.23      1.28 o 
  -1  -5  20        9.05       10.36      2.63 o 
   0  -5  20      154.27      152.14      8.60 o 
   1  -5  20        5.36        4.92      1.35 o 
   2  -5  20       15.82       16.04      2.93 o 
   3  -5  20        0.01        1.19      1.22 o 
   4  -5  20        3.05        2.42      3.05 o 
  -5  -4  20        0.26        0.34      0.98 o 
  -4  -4  20      383.77      405.29     19.44 o 
  -3  -4  20      341.59      328.25     10.10 o 
  -2  -4  20      413.98      386.20     13.99 o 
  -1  -4  20        7.39        9.27      1.70 o 
   0  -4  20        7.04        7.40      1.42 o 
   1  -4  20       72.59       75.32      4.13 o 
   2  -4  20      430.89      406.74     10.82 o 
   3  -4  20      438.04      441.26     16.52 o 
   4  -4  20        0.87        1.81      1.65 o 
  -6  -3  20        6.10        5.32      2.51 o 
  -5  -3  20       13.14       11.05      3.49 o 
  -4  -3  20      177.17      171.91      9.21 o 
  -3  -3  20       41.10       42.78      2.87 o 
  -2  -3  20       89.24       84.49      3.80 o 
  -1  -3  20       35.17       30.57      1.87 o 
   0  -3  20      239.88      226.95      4.57 o 
   1  -3  20        0.20        0.85      0.42 o 
   2  -3  20       22.08       19.57      1.04 o 
   3  -3  20       10.17        8.64      3.15 o 
   4  -3  20       28.18       27.52      1.44 o 
  -6  -2  20       52.04       62.78      5.72 o 
  -5  -2  20        4.33        5.14      1.98 o 
  -4  -2  20      225.98      224.55      6.74 o 
  -3  -2  20        4.04        4.71      1.09 o 
  -2  -2  20       20.19       23.67      1.75 o 
  -1  -2  20      531.62      519.37     11.90 o 
   0  -2  20     1123.00     1181.44     25.74 o 
   1  -2  20       34.45       38.82      2.92 o 
   2  -2  20      285.49      306.87      7.38 o 
   3  -2  20        5.53        3.56      1.43 o 
   4  -2  20       39.85       41.39      3.08 o 
   5  -2  20        2.44        4.28      3.05 o 
   6  -2  20       42.77       51.78      6.61 o 
  -6  -1  20       18.13       25.32      6.44 o 
  -5  -1  20        4.00        4.23      1.84 o 
  -4  -1  20       39.64       39.01      2.44 o 
  -3  -1  20        2.59        3.45      0.80 o 
  -2  -1  20      133.71      123.27      4.66 o 
  -1  -1  20      203.48      196.43      2.70 o 
   0  -1  20      281.49      291.83      3.37 o 
   1  -1  20       31.51       28.18      2.06 o 
   2  -1  20        1.09        0.10      1.01 o 
   3  -1  20       15.88       15.92      4.10 o 
   4  -1  20       33.34       29.62      1.71 o 
   5  -1  20       22.28       17.66      7.89 o 
   6  -1  20        6.73        6.29      3.08 o 
  -6   0  20        0.19        0.68      1.54 o 
  -5   0  20       12.88        9.52      2.59 o 
  -4   0  20       16.29       21.87      4.27 o 
  -3   0  20       43.83       41.34      2.12 o 
  -2   0  20      402.86      402.15      9.20 o 
  -1   0  20      101.21      113.46      4.18 o 
   0   0  20      575.21      658.04      7.13 o 
   1   0  20     1483.36     1586.59     30.40 o 
   2   0  20      238.34      216.08      5.55 o 
   3   0  20      151.24      138.53      6.99 o 
   4   0  20      178.16      110.72      5.95 o 
   5   0  20        4.69       21.03     10.06 o 
   6   0  20       64.41       70.24      8.82 o 
  -6   1  20        1.86        3.26      1.53 o 
  -5   1  20        3.03        4.78      1.49 o 
  -4   1  20        0.28        0.10      1.28 o 
  -3   1  20      268.22      260.56      8.84 o 
  -2   1  20      133.90      134.91      5.68 o 
  -1   1  20       17.94       14.75      1.77 o 
   0   1  20        3.10        4.29      1.23 o 
   1   1  20        0.00       -0.82      0.82 o 
   2   1  20        5.10        5.16      2.10 o 
   3   1  20        0.36        0.85      1.02 o 
   4   1  20       12.88       10.97      2.90 o 
   5   1  20       10.04        6.24      4.22 o 
   6   1  20        0.75       -1.12      2.55 o 
  -6   2  20       32.35       32.86      4.51 o 
  -5   2  20        6.96        6.78      3.02 o 
  -4   2  20     3130.63     3227.26    110.20 o 
  -3   2  20     3213.37     3305.15     42.86 o 
  -2   2  20      240.08      238.03      4.98 o 
  -1   2  20      164.28      174.66      7.69 o 
   0   2  20      179.14      182.88      4.59 o 
   1   2  20        1.15        0.63      0.49 o 
   2   2  20      267.87      249.32      6.28 o 
   3   2  20      433.76      441.76     12.89 o 
   4   2  20       20.14       15.99      5.31 o 
   5   2  20       49.79       47.11      5.47 o 
   6   2  20       11.93       11.98      5.90 o 
  -6   3  20       12.95        9.37      4.10 o 
  -5   3  20       10.37       10.74      2.58 o 
  -4   3  20      203.16      221.72      7.92 o 
  -3   3  20      399.69      408.87     11.93 o 
  -2   3  20      166.69      160.50      4.38 o 
  -1   3  20       16.99       16.23      1.57 o 
   0   3  20       91.07       91.03      4.09 o 
   1   3  20        3.51        2.43      1.83 o 
   2   3  20       52.64       55.42      8.89 o 
   3   3  20       40.94       37.65      6.67 o 
   4   3  20       11.83        7.13      1.86 o 
   5   3  20        4.48        3.03      2.23 o 
  -6   4  20        3.02        5.54      2.08 o 
  -5   4  20      189.00      211.01      8.72 o 
  -4   4  20       43.48       46.91      4.83 o 
  -3   4  20       24.82       29.12      2.32 o 
  -2   4  20      216.35      226.05      5.92 o 
  -1   4  20        0.11        1.40      0.73 o 
   0   4  20       27.03       24.97      3.95 o 
   1   4  20      140.15      135.51      6.33 o 
   2   4  20     1017.29     1110.42     22.65 o 
   3   4  20        8.59        5.69      1.55 o 
   4   4  20        0.69        1.41      1.52 o 
  -5   5  20        0.71        2.29      1.28 o 
  -4   5  20        4.09        3.98      2.19 o 
  -3   5  20        4.03        2.93      1.13 o 
  -2   5  20       23.75       21.51      2.14 o 
  -1   5  20        0.42        1.06      0.62 o 
   0   5  20      115.66      113.03      5.67 o 
   1   5  20      307.73      313.00      8.70 o 
   2   5  20        1.04        0.72      0.98 o 
   3   5  20      106.08      100.10      7.81 o 
   4   5  20      154.44      158.45      9.51 o 
  -5   6  20       28.57       27.54      4.33 o 
  -4   6  20        3.34        2.81      2.23 o 
  -3   6  20      134.22      145.56      5.80 o 
  -2   6  20       15.17       19.65      2.21 o 
  -1   6  20        9.77        1.78      1.32 o 
   0   6  20        0.12        2.23      1.16 o 
   1   6  20        6.01        2.98      1.72 o 
   2   6  20       92.67       88.33      6.09 o 
   3   6  20       42.75       33.61      4.60 o 
   4   6  20      140.19      162.08      7.63 o 
  -4   7  20        3.08        2.47      1.30 o 
  -3   7  20       16.10       13.33      4.32 o 
  -2   7  20       10.11       11.04      3.19 o 
  -1   7  20        1.22        0.54      1.52 o 
   0   7  20      159.89      169.82      7.26 o 
   1   7  20       28.98       24.33      5.42 o 
   2   7  20        1.53        2.11      2.06 o 
   3   7  20        4.14        3.38      1.37 o 
  -2   8  20       65.32       71.47      4.30 o 
  -1   8  20        4.85        4.49      1.13 o 
   0   8  20        0.12        0.55      1.03 o 
   1   8  20      121.36      127.75      4.46 o 
  -2  -8  21        6.03        5.82      3.00 o 
  -1  -8  21       13.58       17.12      4.70 o 
   0  -8  21        9.11        9.84      5.33 o 
   1  -8  21       71.90       72.46      5.52 o 
   2  -8  21        1.90        3.16      2.49 o 
   3  -8  21        1.05        0.88      3.21 o 
  -3  -7  21        1.15        0.45      1.70 o 
  -2  -7  21       26.53       25.04      3.24 o 
  -1  -7  21        2.48        0.65      1.03 o 
   0  -7  21        3.99        4.26      2.21 o 
   1  -7  21        6.24        4.64      2.85 o 
   2  -7  21       24.92       22.31      9.37 o 
   3  -7  21        7.56        9.61      3.64 o 
   4  -7  21       22.39       14.47      9.77 o 
  -4  -6  21        3.21        1.97      2.71 o 
  -3  -6  21        0.30        1.14      2.58 o 
  -2  -6  21        0.77       -0.97      1.55 o 
  -1  -6  21        3.96        5.66      1.80 o 
   0  -6  21       38.26       37.43      4.25 o 
   1  -6  21       89.78       91.70      5.97 o 
   2  -6  21        4.27        4.63      1.70 o 
   3  -6  21       31.85       32.98      3.98 o 
   4  -6  21       28.30       28.47      3.66 o 
  -5  -5  21      102.26      106.67      9.16 o 
  -4  -5  21        3.96        1.81      2.79 o 
  -3  -5  21        3.36        4.57      1.64 o 
  -2  -5  21        3.33        2.13      0.95 o 
  -1  -5  21        5.70        4.12      1.81 o 
   0  -5  21       48.01       45.99      4.75 o 
   1  -5  21      563.33      574.10     17.06 o 
   2  -5  21      198.02      195.89      6.01 o 
   3  -5  21      158.21      172.15      8.76 o 
   4  -5  21       27.32       26.21      2.42 o 
  -5  -4  21       36.55       34.78      4.77 o 
  -4  -4  21       12.85       11.53      2.72 o 
  -3  -4  21        0.04        0.38      0.62 o 
  -2  -4  21        0.00        0.72      0.96 o 
  -1  -4  21        5.58        6.20      1.86 o 
   0  -4  21        7.86        6.06      1.49 o 
   1  -4  21       15.36       18.59      2.68 o 
   2  -4  21        1.03        0.73      0.84 o 
   3  -4  21       72.06       77.49      6.32 o 
   4  -4  21        6.19        8.07      3.56 o 
  -6  -3  21       53.13       60.78      7.26 o 
  -5  -3  21       13.92       20.34      6.51 o 
  -4  -3  21      234.62      245.34     12.32 o 
  -3  -3  21      586.06      587.28     13.54 o 
  -2  -3  21      677.13      758.96     12.20 o 
  -1  -3  21      372.95      376.02     10.22 o 
   0  -3  21        0.90        1.64      1.20 o 
   1  -3  21     1378.84     1381.64     24.62 o 
   2  -3  21     1222.56     1168.56     76.12 o 
   3  -3  21      118.07      103.13      5.50 o 
   4  -3  21        2.22        3.34      1.15 o 
  -6  -2  21        0.00       -0.16      1.14 o 
  -5  -2  21       16.11       15.16      2.08 o 
  -4  -2  21        0.04        1.13      0.69 o 
  -3  -2  21        4.33        3.89      0.88 o 
  -2  -2  21      214.56      216.78      4.88 o 
  -1  -2  21       39.36       42.72      3.31 o 
   0  -2  21       47.99       42.26      4.03 o 
   1  -2  21      509.22      539.09     11.97 o 
   2  -2  21       42.34       41.30      2.52 o 
   3  -2  21       48.34       43.74      1.75 o 
   4  -2  21       36.38       33.29      2.12 o 
   5  -2  21        1.16        1.17      1.89 o 
   6  -2  21        7.26        3.88      1.94 o 
  -6  -1  21       14.38        7.92      2.49 o 
  -5  -1  21       41.72       45.21      3.14 o 
  -4  -1  21       50.88       55.42      2.72 o 
  -3  -1  21        0.28        0.66      0.55 o 
  -2  -1  21       44.66       48.52      2.33 o 
  -1  -1  21       52.85       59.27      2.65 o 
   0  -1  21      687.18      687.17     17.28 o 
   1  -1  21      559.41      592.37     13.12 o 
   2  -1  21        3.46        1.53      1.13 o 
   3  -1  21       27.27       27.87      2.15 o 
   4  -1  21      213.73      250.28      7.11 o 
   5  -1  21       64.46       54.12      5.07 o 
   6  -1  21        0.35        1.27      1.73 o 
  -6   0  21        0.86        1.97      1.35 o 
  -5   0  21       20.98       19.25      2.77 o 
  -4   0  21      285.81      299.68      9.48 o 
  -3   0  21      156.86      149.25      6.10 o 
  -2   0  21       27.51       28.50      2.92 o 
  -1   0  21       38.20       33.52      2.61 o 
   0   0  21        8.73       11.33      2.31 o 
   1   0  21       17.75       12.76      3.13 o 
   2   0  21        2.67        0.31      1.98 o 
   3   0  21        6.78        6.96      1.57 o 
   4   0  21        6.21        4.30      1.85 o 
   5   0  21        0.07        1.22      2.02 o 
   6   0  21        9.65       10.12      3.37 o 
  -6   1  21       18.80       28.28      4.28 o 
  -5   1  21      110.16      118.10      6.20 o 
  -4   1  21       14.51       13.78      3.45 o 
  -3   1  21     2207.83     2298.38     27.45 o 
  -2   1  21       66.75       85.53      3.72 o 
  -1   1  21      163.64      174.22      5.41 o 
   0   1  21        3.04        3.63      0.78 o 
   1   1  21        5.83       11.69      1.34 o 
   2   1  21      906.77      846.07     21.19 o 
   3   1  21       86.17       75.55      4.28 o 
   4   1  21       90.96       43.72      5.38 o 
   5   1  21      142.05      150.78     10.52 o 
  -6   2  21       23.69       25.53      4.07 o 
  -5   2  21        4.06        3.47      2.19 o 
  -4   2  21      366.20      354.31     13.91 o 
  -3   2  21      247.07      238.94     11.79 o 
  -2   2  21       58.56       54.96      2.81 o 
  -1   2  21       15.49       15.91      2.72 o 
   0   2  21       20.61       18.56      1.92 o 
   1   2  21       16.19       14.30      1.48 o 
   2   2  21       20.25       15.95      4.37 o 
   3   2  21       79.53       73.08      4.28 o 
   4   2  21       40.14       37.64      2.83 o 
   5   2  21       24.60       20.53      9.11 o 
   6   2  21        0.00        0.64      2.47 o 
  -6   3  21        1.95        2.07      1.16 o 
  -5   3  21       59.97       57.22      4.93 o 
  -4   3  21      600.11      598.74     19.12 o 
  -3   3  21      411.22      435.92     10.53 o 
  -2   3  21        1.52        2.04      1.07 o 
  -1   3  21        0.65        1.18      0.48 o 
   0   3  21      123.99      113.42      5.08 o 
   1   3  21     1874.46     1678.98    160.51 o 
   2   3  21     4001.14     3918.54   1071.86 o 
   3   3  21        3.12        7.01      1.67 o 
   4   3  21        3.10        4.05      1.78 o 
   5   3  21       17.93       20.58      4.38 o 
  -6   4  21        2.66        1.96      2.18 o 
  -5   4  21        0.01       -1.00      2.87 o 
  -4   4  21        0.01        0.58      1.71 o 
  -3   4  21        0.01        0.41      0.92 o 
  -2   4  21       24.34       19.67      4.61 o 
  -1   4  21       25.99       26.71      2.27 o 
   0   4  21      193.14      200.31      7.37 o 
   1   4  21      390.56      372.23     13.74 o 
   2   4  21        0.38        0.22      0.95 o 
   3   4  21      393.51      431.36     14.51 o 
   4   4  21       18.85       17.75      2.25 o 
   5   4  21        5.32        9.64      3.66 o 
  -5   5  21        0.00        0.76      1.44 o 
  -4   5  21      131.60      138.43      6.05 o 
  -3   5  21       51.37       51.68      3.79 o 
  -2   5  21       35.96       34.27      2.01 o 
  -1   5  21       50.63       50.51      4.06 o 
   0   5  21        1.83        0.76      0.88 o 
   1   5  21       93.76       84.12      4.56 o 
   2   5  21       18.95       21.14      3.18 o 
   3   5  21      164.62      172.89      8.28 o 
   4   5  21        0.02        0.24      1.64 o 
  -4   6  21        0.64        1.13      1.04 o 
  -3   6  21       19.17       16.87      3.70 o 
  -2   6  21        0.12       -0.30      1.21 o 
  -1   6  21       19.34       18.06      1.94 o 
   0   6  21       14.11       10.94      1.88 o 
   1   6  21       69.20       74.52      3.80 o 
   2   6  21       24.87       23.37      7.15 o 
   3   6  21       67.83       77.40      8.38 o 
  -4   7  21      231.78      226.13     32.04 o 
  -3   7  21       10.36        7.56      2.27 o 
  -2   7  21       16.07       16.48      2.55 o 
  -1   7  21        0.46        1.70      1.02 o 
   0   7  21        2.30        1.68      1.16 o 
   1   7  21       38.96       44.89      3.06 o 
   2   7  21      196.24      226.22     13.77 o 
  -2   8  21       25.84       24.43      4.53 o 
  -1   8  21        0.13        1.98      1.14 o 
   0   8  21       10.15        9.82      3.80 o 
   1   8  21        0.84      141.63    124.99 o 
  -2  -8  22       68.72       85.84      5.42 o 
  -1  -8  22       49.39       53.26      6.73 o 
   0  -8  22       31.86       20.28      6.74 o 
   1  -8  22        2.54        6.72      2.34 o 
   2  -8  22       63.30       65.24      4.15 o 
   3  -8  22       28.50       32.85      5.74 o 
  -3  -7  22        1.30        2.71      1.35 o 
  -2  -7  22        2.48        1.61      1.19 o 
  -1  -7  22       57.84       57.75      5.65 o 
   0  -7  22       97.49      109.67      9.22 o 
   1  -7  22        0.12        0.81      1.20 o 
   2  -7  22        4.51        2.89      1.95 o 
   3  -7  22        5.57        4.78      3.13 o 
  -4  -6  22       15.80       15.77      8.39 o 
  -3  -6  22        4.50        2.88      1.39 o 
  -2  -6  22       56.75       64.98      5.97 o 
  -1  -6  22       27.96       30.86      6.11 o 
   0  -6  22        5.31        6.66      1.57 o 
   1  -6  22       26.21       21.82      2.92 o 
   2  -6  22        0.18        1.46      1.77 o 
   3  -6  22        0.07        1.62      2.07 o 
   4  -6  22       10.64       10.28      6.69 o 
  -5  -5  22        1.11        0.74      1.33 o 
  -4  -5  22       40.48       40.20      5.39 o 
  -3  -5  22       78.72       77.22      6.77 o 
  -2  -5  22        0.05        1.49      1.10 o 
  -1  -5  22       28.27       28.13      1.93 o 
   0  -5  22        1.75        1.82      1.15 o 
   1  -5  22        2.07        1.87      0.97 o 
   2  -5  22        0.19        0.58      1.06 o 
   3  -5  22       20.41       20.39      4.89 o 
   4  -5  22        0.08        1.01      1.14 o 
  -5  -4  22        1.36        1.08      1.14 o 
  -4  -4  22      131.91      123.51      6.31 o 
  -3  -4  22        0.46        0.27      0.74 o 
  -2  -4  22      163.77      159.19      8.42 o 
  -1  -4  22       74.63       75.54      4.10 o 
   0  -4  22      311.80      303.59      5.76 o 
   1  -4  22      553.44      569.06     19.20 o 
   2  -4  22       77.34       83.68      4.67 o 
   3  -4  22       90.87       96.31      8.79 o 
   4  -4  22        6.45        4.78      2.50 o 
  -6  -3  22       35.56       44.97      4.74 o 
  -5  -3  22        2.40        2.37      1.20 o 
  -4  -3  22        8.34        5.52      1.67 o 
  -3  -3  22      104.97      103.30      4.49 o 
  -2  -3  22       48.46       48.59      2.93 o 
  -1  -3  22        4.74        4.54      0.86 o 
   0  -3  22      279.02      270.73     11.37 o 
   1  -3  22        0.63        0.17      0.41 o 
   2  -3  22       64.75       69.20      3.69 o 
   3  -3  22       12.96       11.16      3.30 o 
   4  -3  22       14.31       10.17      5.95 o 
  -6  -2  22      105.16      126.91      6.41 o 
  -5  -2  22        1.59        2.58      2.15 o 
  -4  -2  22       55.34       55.68      4.01 o 
  -3  -2  22        2.07        4.91      1.22 o 
  -2  -2  22      194.87      198.67      4.55 o 
  -1  -2  22      271.04      283.54      5.63 o 
   0  -2  22      126.47      123.88      4.90 o 
   1  -2  22      183.97      180.83      4.45 o 
   2  -2  22        1.56        1.73      0.54 o 
   3  -2  22      398.82      374.64      9.74 o 
   4  -2  22      110.49       87.31      5.63 o 
   5  -2  22        1.15        2.52      1.46 o 
   6  -2  22       95.55      116.31      8.05 o 
  -6  -1  22       22.92       26.33      2.93 o 
  -5  -1  22       15.17       17.07      3.83 o 
  -4  -1  22        1.95        1.16      1.03 o 
  -3  -1  22       10.33       10.86      2.01 o 
  -2  -1  22      334.97      337.51      6.62 o 
  -1  -1  22      259.11      266.02      6.26 o 
   0  -1  22      113.76      113.28      5.39 o 
   1  -1  22       16.53       14.07      1.95 o 
   2  -1  22        0.39        0.16      0.91 o 
   3  -1  22        6.31        4.81      1.63 o 
   4  -1  22       60.07       44.19      2.22 o 
   5  -1  22       77.66       88.72      8.84 o 
   6  -1  22        8.27        4.54      5.44 o 
  -6   0  22       38.46       37.99      3.92 o 
  -5   0  22      293.13      313.56     14.81 o 
  -4   0  22     1167.35     1202.99     30.02 o 
  -3   0  22      304.42      331.40      4.98 o 
  -2   0  22      465.43      459.46      8.95 o 
  -1   0  22      312.61      306.41      7.30 o 
   0   0  22       12.38       18.98      1.49 o 
   1   0  22       14.16       12.25      1.17 o 
   2   0  22      152.92      165.54      4.85 o 
   3   0  22       55.07       59.35      4.01 o 
   4   0  22       29.87       25.06      1.57 o 
   5   0  22      188.02      193.61     13.09 o 
   6   0  22       16.51       14.53      7.73 o 
  -6   1  22        8.95        7.97      1.82 o 
  -5   1  22       46.65       45.80      3.43 o 
  -4   1  22       79.91       81.01      6.23 o 
  -3   1  22      308.77      301.35     16.35 o 
  -2   1  22       52.45       49.42      2.42 o 
  -1   1  22       13.79       14.77      2.34 o 
   0   1  22        0.00       -0.04      0.66 o 
   1   1  22        4.05        2.46      1.22 o 
   2   1  22       15.08        8.88      2.51 o 
   3   1  22        1.87        1.25      1.37 o 
   4   1  22        0.93        1.18      0.90 o 
   5   1  22       27.34       26.34     11.55 o 
   6   1  22       17.22       13.81      7.89 o 
  -6   2  22       21.21       21.44      6.47 o 
  -5   2  22      158.09      169.31      8.14 o 
  -4   2  22      416.31      366.83     70.64 o 
  -3   2  22      364.06      391.63      8.36 o 
  -2   2  22      298.99      284.27      7.70 o 
  -1   2  22       46.03       39.47      2.78 o 
   0   2  22      307.93      316.43      6.30 o 
   1   2  22      283.03      253.51     14.07 o 
   2   2  22     2602.42     2797.93     40.46 o 
   3   2  22       48.64       45.24      2.40 o 
   4   2  22       77.49       76.44      5.64 o 
   5   2  22        2.56        1.01      3.03 o 
   6   2  22       13.42       13.86      4.97 o 
  -6   3  22       10.59       11.80      3.32 o 
  -5   3  22        0.73        0.17      1.51 o 
  -4   3  22      142.86      129.24     10.61 o 
  -3   3  22       11.65        9.56      1.70 o 
  -2   3  22       93.43       94.76      4.63 o 
  -1   3  22        0.87        1.95      0.56 o 
   0   3  22       52.70       48.72      2.38 o 
   1   3  22      111.22       84.50     15.43 o 
   2   3  22       28.61       27.65      5.20 o 
   3   3  22       61.65       61.16      4.40 o 
   4   3  22       43.27       43.97      4.18 o 
   5   3  22        0.18       -0.42      2.66 o 
  -5   4  22      104.51      117.92      6.76 o 
  -4   4  22       76.41       71.25      4.60 o 
  -3   4  22        1.40        2.36      0.81 o 
  -2   4  22        0.97        2.75      1.19 o 
  -1   4  22       10.50       33.12      4.32 o 
   0   4  22       21.65       22.73      3.39 o 
   1   4  22     1783.54     1784.34     40.22 o 
   2   4  22      236.94      258.47      9.04 o 
   3   4  22       42.10       37.71      9.20 o 
   4   4  22       26.77       28.61      3.53 o 
   5   4  22       19.24       30.33      5.87 o 
  -5   5  22        0.07        1.15      1.75 o 
  -4   5  22        7.66        6.94      3.45 o 
  -3   5  22       28.09       28.57      2.56 o 
  -2   5  22       33.23       37.04      2.09 o 
  -1   5  22        1.26        1.88      0.96 o 
   0   5  22      140.03      136.77      8.51 o 
   1   5  22      156.63      154.71     11.90 o 
   2   5  22        3.09        4.99      1.64 o 
   3   5  22       45.65       49.29      4.10 o 
   4   5  22       80.51       80.51      7.10 o 
  -4   6  22        7.40        9.42      1.96 o 
  -3   6  22        6.46        7.44      2.01 o 
  -2   6  22       24.83       21.89      5.69 o 
  -1   6  22        0.44        0.98      0.87 o 
   0   6  22       74.32       70.24      3.78 o 
   1   6  22       97.63       92.44      6.43 o 
   2   6  22       43.12       38.36      4.40 o 
   3   6  22        0.22        1.63      0.93 o 
  -3   7  22       43.21       40.46      4.22 o 
  -2   7  22       50.75       53.54      4.28 o 
  -1   7  22        3.04        2.74      1.20 o 
   0   7  22       55.76       57.79      4.33 o 
   1   7  22        8.89        6.16      1.91 o 
   2   7  22       10.66        9.32      3.36 o 
  -1   8  22        1.80        0.93      1.18 o 
   0   8  22       69.29       72.36      3.67 o 
  -2  -8  23        1.68        9.84     12.36 o 
  -1  -8  23       29.37       21.32      9.68 o 
   0  -8  23        8.09        5.71      2.32 o 
   1  -8  23        0.38        1.41      1.97 o 
   2  -8  23        0.98       -0.66      3.45 o 
  -3  -7  23      169.86      182.24     13.49 o 
  -2  -7  23       59.65       63.29      4.84 o 
  -1  -7  23        0.04        2.27      1.75 o 
   0  -7  23       95.98       88.95      7.02 o 
   1  -7  23       58.02       64.66      5.09 o 
   2  -7  23        0.00       -0.64      2.95 o 
   3  -7  23      227.11      263.69     21.54 o 
   4  -7  23       37.55       43.95      6.11 o 
  -4  -6  23       56.56       51.81      9.00 o 
  -3  -6  23        8.49        9.43      2.21 o 
  -2  -6  23        2.74        2.42      2.74 o 
  -1  -6  23        1.40        1.21      1.23 o 
   0  -6  23        8.46        6.04      2.32 o 
   1  -6  23       32.94       41.20      5.02 o 
   2  -6  23       73.55       80.67     24.22 o 
   3  -6  23        0.41        0.88      1.65 o 
   4  -6  23       26.89       31.81      5.52 o 
  -5  -5  23       76.44       89.41      6.77 o 
  -4  -5  23      241.05      219.08     15.80 o 
  -3  -5  23      174.73      150.51     11.17 o 
  -2  -5  23       52.57       52.31      3.74 o 
  -1  -5  23       82.39       89.17      5.13 o 
   0  -5  23       14.42       14.13      1.39 o 
   1  -5  23      166.19      149.04     10.51 o 
   2  -5  23       84.22       81.44      7.89 o 
   3  -5  23       64.12       60.62      6.37 o 
   4  -5  23       36.51       39.11      5.60 o 
  -5  -4  23        0.39        1.43      1.34 o 
  -4  -4  23       31.70       24.99      3.08 o 
  -3  -4  23        6.02        5.48      1.16 o 
  -2  -4  23       61.47       54.92      2.61 o 
  -1  -4  23        0.39        0.63      0.82 o 
   0  -4  23       35.19       36.22      2.62 o 
   1  -4  23      320.22      322.29     12.24 o 
   2  -4  23        0.98        1.25      2.26 o 
   3  -4  23       22.76       19.94      4.06 o 
   4  -4  23        4.44        2.71      2.10 o 
  -6  -3  23        1.82        4.88      1.61 o 
  -5  -3  23        1.68        2.06      1.60 o 
  -4  -3  23       10.55       12.24      1.56 o 
  -3  -3  23       50.52       51.88      1.97 o 
  -2  -3  23       55.09       50.24      1.56 o 
  -1  -3  23       42.80       41.89      3.70 o 
   0  -3  23      120.77      107.60      8.80 o 
   1  -3  23      158.91      160.05      5.58 o 
   2  -3  23        3.70        5.95      2.97 o 
   3  -3  23       16.93       10.22      3.27 o 
   4  -3  23       42.11       38.96      4.46 o 
  -6  -2  23       21.84       23.21      4.26 o 
  -5  -2  23        2.84        2.58      1.51 o 
  -4  -2  23       12.88       12.82      3.46 o 
  -3  -2  23       29.20       26.80      2.45 o 
  -2  -2  23      131.32      125.65      6.57 o 
  -1  -2  23       86.86       83.20      3.61 o 
   0  -2  23        0.19        0.78      0.57 o 
   1  -2  23      270.19      279.52      5.45 o 
   2  -2  23        2.89        2.91      0.83 o 
   3  -2  23      114.65      108.95      5.92 o 
   4  -2  23       13.23       18.37      3.51 o 
   5  -2  23        0.68        2.20      2.71 o 
   6  -2  23        3.31        4.38      3.93 o 
  -6  -1  23        0.01        1.02      0.99 o 
  -5  -1  23       12.44       13.70      3.27 o 
  -4  -1  23       63.88       67.36      4.89 o 
  -3  -1  23        1.59       -0.16      0.83 o 
  -2  -1  23        1.66        2.51      0.61 o 
  -1  -1  23       11.93       10.45      2.73 o 
   0  -1  23      403.15      409.46      9.28 o 
   1  -1  23       10.25        9.60      2.30 o 
   2  -1  23        1.88        0.97      0.77 o 
   3  -1  23      198.22      142.66      7.28 o 
   4  -1  23      125.10       67.03      4.35 o 
   5  -1  23      156.47      161.32     10.91 o 
   6  -1  23       49.96       67.40      5.68 o 
  -6   0  23        4.03        4.00      1.67 o 
  -5   0  23       18.20       19.75      4.74 o 
  -4   0  23      252.02      253.13     12.06 o 
  -3   0  23      153.43      146.08      6.11 o 
  -2   0  23        1.50        1.60      0.51 o 
  -1   0  23       89.14       88.48      3.77 o 
   0   0  23        0.00        0.24      0.34 o 
   1   0  23       20.45       20.34      2.28 o 
   2   0  23        0.59       -0.68      1.15 o 
   3   0  23       25.94       20.94      1.88 o 
   4   0  23        0.19       -0.14      1.20 o 
   5   0  23       18.67       13.22      4.83 o 
   6   0  23        0.05       -1.06      2.89 o 
  -6   1  23       38.42       43.07      4.28 o 
  -5   1  23      178.18      172.20      8.71 o 
  -4   1  23     2453.10     2528.43    109.69 o 
  -3   1  23     1979.37     2020.44     39.25 o 
  -2   1  23       47.83       38.91      2.03 o 
  -1   1  23      244.75      234.80      4.88 o 
   0   1  23      265.66      280.86      5.70 o 
   1   1  23     1101.82     1086.89     19.66 o 
   2   1  23     1516.67     1535.46     22.86 o 
   3   1  23        4.81        3.26      1.44 o 
   4   1  23        5.84        1.53      0.99 o 
   5   1  23        4.78        1.33      2.18 o 
   6   1  23       22.84       18.80     11.66 o 
  -6   2  23        2.06        5.53      1.97 o 
  -5   2  23        0.02        1.83      1.92 o 
  -4   2  23       21.03       22.66      5.78 o 
  -3   2  23       13.99       15.33      1.76 o 
  -2   2  23       59.84       55.94      2.86 o 
  -1   2  23       38.14       32.18      1.79 o 
   0   2  23       10.18        7.31      1.60 o 
   1   2  23       78.64       59.37      5.71 o 
   2   2  23        5.88        1.72      3.28 o 
   3   2  23       87.18       83.50      4.78 o 
   4   2  23       26.13       27.39      1.89 o 
   5   2  23       30.34       34.97      4.67 o 
  -6   3  23        7.06        8.35      2.85 o 
  -5   3  23       26.10       28.71      9.02 o 
  -4   3  23      318.70      334.94     11.59 o 
  -3   3  23       39.76       42.90      2.83 o 
  -2   3  23       25.71       23.94      2.37 o 
  -1   3  23        2.36        2.36      0.78 o 
   0   3  23      136.84      127.55      5.69 o 
   1   3  23     1270.59     1317.99     34.89 o 
   2   3  23      801.69      825.98     31.84 o 
   3   3  23      168.32      172.41      7.17 o 
   4   3  23       24.03       24.31      2.42 o 
   5   3  23       57.36       59.99      8.10 o 
  -5   4  23       13.57       11.12      3.62 o 
  -4   4  23        8.10       10.74      2.51 o 
  -3   4  23       25.98       24.69      2.35 o 
  -2   4  23        0.59        1.41      1.09 o 
  -1   4  23        0.14        0.52      0.92 o 
   0   4  23       50.18       46.82      3.34 o 
   1   4  23      146.92      129.82      7.64 o 
   2   4  23        7.28        2.18      1.72 o 
   3   4  23      188.80      211.91     10.38 o 
   4   4  23        4.34        2.02      1.13 o 
   5   4  23        4.83        3.77      2.89 o 
  -5   5  23        0.18        0.85      1.27 o 
  -4   5  23        9.39       10.76      2.27 o 
  -3   5  23      100.95      102.23      8.06 o 
  -2   5  23      116.81      152.89      7.28 o 
  -1   5  23       45.44       25.60      4.32 o 
   0   5  23       69.03       62.07      4.66 o 
   1   5  23      230.57      227.77      6.49 o 
   2   5  23       94.44       94.68      5.57 o 
   3   5  23       28.70       26.42      3.73 o 
   4   5  23       26.61       29.82      5.18 o 
  -4   6  23        0.18       -0.01      1.63 o 
  -3   6  23       12.06       11.43      3.11 o 
  -2   6  23       31.51       33.91      3.19 o 
  -1   6  23        1.15        2.10      0.77 o 
   0   6  23        0.30        0.59      0.68 o 
   1   6  23       42.10       40.56      3.30 o 
   2   6  23        8.14        7.00      2.31 o 
   3   6  23       17.74       17.14      3.43 o 
  -3   7  23      121.92      134.84      6.83 o 
  -2   7  23        5.23        4.45      1.86 o 
  -1   7  23       14.21       20.00      2.33 o 
   0   7  23       97.62      102.77      5.44 o 
   1   7  23       12.68       10.21      3.28 o 
   2   7  23       19.43       20.78      5.83 o 
  -1   8  23       38.91       38.97      4.28 o 
  -1  -8  24        0.17        2.86      1.17 o 
   0  -8  24       38.54       40.51      5.22 o 
   1  -8  24        0.48        2.05      1.09 o 
   2  -8  24       11.38       11.60      4.38 o 
  -3  -7  24        8.83        6.61      3.61 o 
  -2  -7  24        5.57        5.27      2.35 o 
  -1  -7  24        7.95        8.92      3.28 o 
   0  -7  24       37.81       43.59      4.05 o 
   1  -7  24        7.09        9.65      2.46 o 
   2  -7  24        3.56        6.51      3.90 o 
   3  -7  24        0.94        0.50      1.81 o 
  -4  -6  24       83.17       74.91      6.82 o 
  -3  -6  24        6.21        5.20      1.49 o 
  -2  -6  24       21.00       19.19      2.48 o 
  -1  -6  24        7.19        5.22      2.18 o 
   0  -6  24       75.94       81.66      6.19 o 
   1  -6  24       35.96       32.21      2.04 o 
   2  -6  24      381.78      424.74     29.40 o 
   3  -6  24       88.35       88.82     10.67 o 
   4  -6  24        0.53        1.01      1.57 o 
  -5  -5  24        0.62       -0.21      2.31 o 
  -4  -5  24       35.18       34.60     13.86 o 
  -3  -5  24       64.85       61.24      3.90 o 
  -2  -5  24       22.48       20.74      5.01 o 
  -1  -5  24       32.77       30.30      2.23 o 
   0  -5  24       81.41       76.26      4.31 o 
   1  -5  24        7.77        9.30      2.03 o 
   2  -5  24        2.82        1.78      2.20 o 
   3  -5  24        0.09       -1.54      1.91 o 
   4  -5  24        0.05       -0.16      1.78 o 
  -5  -4  24       55.07       51.94      6.88 o 
  -4  -4  24      644.51      661.42     40.73 o 
  -3  -4  24      404.90      391.46     17.59 o 
  -2  -4  24       13.65       13.25      2.52 o 
  -1  -4  24       37.77       34.08      3.66 o 
   0  -4  24      170.54      144.78      7.54 o 
   1  -4  24     1233.49     1318.30     36.22 o 
   2  -4  24      129.87      135.48     10.04 o 
   3  -4  24      103.34      100.85      8.68 o 
   4  -4  24       28.06       25.39      6.85 o 
  -5  -3  24        2.10        1.46      1.47 o 
  -4  -3  24       11.33       10.97      1.87 o 
  -3  -3  24       16.57       17.72      2.93 o 
  -2  -3  24      136.62      141.74      6.03 o 
  -1  -3  24      139.84      134.41      5.60 o 
   0  -3  24      129.45      126.34      7.80 o 
   1  -3  24       66.83       71.69      4.03 o 
   2  -3  24        3.03        3.32      2.07 o 
   3  -3  24       18.40       17.05      7.75 o 
   4  -3  24       62.35       61.66      6.45 o 
  -6  -2  24        9.25       11.77      3.54 o 
  -5  -2  24      171.02      189.77     11.51 o 
  -4  -2  24       88.97      102.21      6.48 o 
  -3  -2  24        0.48        1.25      0.65 o 
  -2  -2  24      180.11      172.49      5.18 o 
  -1  -2  24        3.48        2.89      0.57 o 
   0  -2  24      146.41      157.96      6.51 o 
   1  -2  24      182.46      190.54      8.43 o 
   2  -2  24       85.69       86.20      4.56 o 
   3  -2  24       18.97       18.64      1.91 o 
   4  -2  24       37.88       31.07      1.69 o 
   5  -2  24      122.50      118.25      8.60 o 
   6  -2  24        1.18        0.56      1.38 o 
  -6  -1  24        8.00        8.44      2.14 o 
  -5  -1  24       95.63      103.18      5.48 o 
  -4  -1  24       11.35       14.48      2.78 o 
  -3  -1  24       87.64       84.18      4.76 o 
  -2  -1  24      563.81      554.24     11.45 o 
  -1  -1  24       73.70       76.45      3.40 o 
   0  -1  24       35.48       34.69      2.99 o 
   1  -1  24       21.31       22.07      1.48 o 
   2  -1  24       10.38       11.99      2.15 o 
   3  -1  24       23.27       22.12      2.70 o 
   4  -1  24       25.07       11.96      4.01 o 
   5  -1  24       16.51       16.04      2.31 o 
   6  -1  24       38.68       42.41      6.21 o 
  -6   0  24       33.50       31.68      5.21 o 
  -5   0  24        8.57       10.07      2.30 o 
  -4   0  24      313.67      314.67     10.76 o 
  -3   0  24        4.92        7.31      1.67 o 
  -2   0  24      506.27      481.31     10.12 o 
  -1   0  24       12.49       15.58      1.50 o 
   0   0  24       37.73       32.45      1.98 o 
   1   0  24        1.67        0.59      0.47 o 
   2   0  24       16.21        7.58      1.35 o 
   3   0  24        3.33        2.33      1.25 o 
   4   0  24      107.16      134.45      7.96 o 
   5   0  24      200.73      229.86     13.28 o 
   6   0  24       31.99       51.62      7.51 o 
  -6   1  24       10.47       14.12      2.44 o 
  -5   1  24        4.70        4.96      1.73 o 
  -4   1  24       17.32       15.46      6.86 o 
  -3   1  24      215.96      202.83     17.98 o 
  -2   1  24       45.86       42.92      3.04 o 
  -1   1  24        3.25        2.46      1.01 o 
   0   1  24        0.23        1.23      0.65 o 
   1   1  24        0.01       -5.36     15.61 o 
   2   1  24        4.50       -0.03      1.31 o 
   3   1  24        8.19        6.42      1.26 o 
   4   1  24        1.39        1.55      1.15 o 
   5   1  24        6.26        5.34      2.58 o 
   6   1  24        9.54        3.98      3.13 o 
  -6   2  24        8.32        4.75      1.83 o 
  -5   2  24      186.48      173.80      8.42 o 
  -4   2  24      115.67      118.02      7.18 o 
  -3   2  24        4.99        5.89      0.99 o 
  -2   2  24      429.20      448.64     11.86 o 
  -1   2  24      209.26      218.63      5.26 o 
   0   2  24      314.19      278.79     21.78 o 
   1   2  24     9138.61    10166.66    142.69 o 
   2   2  24      612.44      668.97     16.81 o 
   3   2  24      132.84      112.25      7.18 o 
   4   2  24       65.48       80.45      4.94 o 
   5   2  24       10.58       10.22      3.37 o 
  -6   3  24        0.75        1.75      1.21 o 
  -5   3  24       13.21       15.28      6.35 o 
  -4   3  24       16.73       16.63      3.37 o 
  -3   3  24        0.82        1.21      0.83 o 
  -2   3  24       14.77       14.77      1.33 o 
  -1   3  24        5.38        4.37      1.15 o 
   0   3  24      111.30      115.20      9.52 o 
   1   3  24      113.09       61.83     30.66 o 
   2   3  24        1.48        0.08      1.53 o 
   3   3  24       38.40       40.91      8.23 o 
   4   3  24       53.57       53.03      4.39 o 
   5   3  24       19.12       26.10      5.36 o 
  -5   4  24       36.35       39.97      4.39 o 
  -4   4  24        5.70        3.72      1.82 o 
  -3   4  24        7.57        6.75      1.71 o 
  -2   4  24       66.31       58.29      3.75 o 
  -1   4  24       20.87       12.73      1.93 o 
   0   4  24      127.61      133.44      5.76 o 
   1   4  24      103.90       90.24      4.79 o 
   2   4  24       99.11       98.28      6.21 o 
   3   4  24        5.58        2.43      1.66 o 
   4   4  24       17.86       15.92      5.76 o 
  -5   5  24       21.00       22.63      9.72 o 
  -4   5  24       69.35       81.73      6.05 o 
  -3   5  24       11.63       11.55      2.39 o 
  -2   5  24      112.95      116.02      3.88 o 
  -1   5  24       12.27       13.56      2.04 o 
   0   5  24      111.84      112.49      5.72 o 
   1   5  24       49.82       46.33      2.97 o 
   2   5  24        3.22        2.82      1.45 o 
   3   5  24        1.96        1.98      1.56 o 
   4   5  24       10.49        6.78      2.73 o 
  -4   6  24        4.32        4.73      1.58 o 
  -3   6  24       22.29       21.45      3.69 o 
  -2   6  24       19.94       12.04      2.97 o 
  -1   6  24       67.40       54.24      3.42 o 
   0   6  24        2.24        4.01      1.18 o 
   1   6  24       18.65       16.12      2.46 o 
   2   6  24       32.06       33.22      4.13 o 
   3   6  24       35.72       42.15      8.07 o 
  -3   7  24        0.16        1.19      0.84 o 
  -2   7  24       41.56       39.26      4.56 o 
  -1   7  24        0.55        0.54      1.21 o 
   0   7  24        3.61        0.47      1.09 o 
   1   7  24        1.06        1.86      1.09 o 
   2   7  24        0.23        0.51      1.95 o 
  -1  -8  25        6.34        4.88      2.40 o 
   0  -8  25        3.56        3.11      1.99 o 
   1  -8  25       19.69       14.35      3.77 o 
   2  -8  25        6.24       10.99      5.31 o 
  -3  -7  25       67.30       69.27      4.74 o 
  -2  -7  25       93.25       94.24      7.36 o 
  -1  -7  25       29.74       34.20      3.62 o 
   0  -7  25       19.00       18.80      3.12 o 
   1  -7  25        4.03        3.32      1.45 o 
   2  -7  25       10.31        8.60      4.35 o 
   3  -7  25       38.68       40.34      7.22 o 
  -4  -6  25       76.05       77.11      6.00 o 
  -3  -6  25       16.89       15.46      5.34 o 
  -2  -6  25        1.54        4.03      2.28 o 
  -1  -6  25        5.88        5.17      2.25 o 
   0  -6  25        2.48        1.25      2.50 o 
   1  -6  25       18.27       13.25      5.47 o 
   2  -6  25        9.71       11.58      4.49 o 
   3  -6  25        0.98        2.02      2.79 o 
   4  -6  25       12.24       12.22      9.56 o 
  -4  -5  25        3.79        3.93      3.13 o 
  -3  -5  25      154.22      144.98      7.30 o 
  -2  -5  25       84.27       72.96      5.72 o 
  -1  -5  25       58.82       51.62      3.88 o 
   0  -5  25       34.88       33.76      3.08 o 
   1  -5  25      121.75      121.35      8.20 o 
   2  -5  25       56.63       54.52      5.58 o 
   3  -5  25        0.35        1.27      1.38 o 
   4  -5  25        0.40        1.09      1.01 o 
  -5  -4  25       16.36       15.40      7.62 o 
  -4  -4  25        4.45        5.07      3.88 o 
  -3  -4  25        1.85        2.23      1.57 o 
  -2  -4  25      108.12      103.17      7.46 o 
  -1  -4  25       52.85       50.62      4.36 o 
   0  -4  25        4.68        5.28      1.40 o 
   1  -4  25      435.26      472.70     13.62 o 
   3  -4  25      108.51      117.40     10.06 o 
   4  -4  25       29.33       32.10      3.77 o 
  -5  -3  25       11.09        9.74      3.16 o 
  -4  -3  25       74.46       81.59      4.84 o 
  -3  -3  25       32.48       32.04      2.17 o 
  -2  -3  25        0.65        1.16      0.51 o 
  -1  -3  25      312.37      289.68      6.32 o 
   0  -3  25      161.33      174.47      4.46 o 
   1  -3  25     1313.12     1415.85     33.62 o 
   2  -3  25      793.82      774.70     32.98 o 
   3  -3  25        3.23        4.97      2.89 o 
   4  -3  25       70.39       60.97      5.13 o 
  -6  -2  25       32.13       40.93      5.19 o 
  -5  -2  25       35.39       33.07      4.08 o 
  -4  -2  25       60.93       61.48      4.57 o 
  -3  -2  25      155.27      160.42      6.56 o 
  -2  -2  25       30.23       30.90      1.42 o 
  -1  -2  25      142.82      136.80      2.76 o 
   0  -2  25        4.89        5.59      1.02 o 
   1  -2  25       40.14       37.49      2.02 o 
   2  -2  25        0.04       -0.18      0.83 o 
   3  -2  25       86.65       75.56      4.17 o 
   4  -2  25        6.66        4.24      1.33 o 
   5  -2  25        7.19        7.20      4.57 o 
  -6  -1  25        0.08        0.63      1.04 o 
  -5  -1  25        2.88        3.85      1.53 o 
  -4  -1  25      410.03      462.44     15.38 o 
  -3  -1  25     2784.22     2911.15     31.11 o 
  -2  -1  25      119.83      109.68      5.71 o 
  -1  -1  25        0.36       -0.02      0.71 o 
   0  -1  25      216.45      224.38      4.61 o 
   1  -1  25       12.15       13.09      1.77 o 
   2  -1  25       55.29       54.50      3.25 o 
   3  -1  25        0.21        0.46      0.68 o 
   4  -1  25       20.55       25.52      1.82 o 
   5  -1  25       24.90       22.84      2.63 o 
   6  -1  25       77.30       74.96      5.44 o 
  -6   0  25        0.04        0.03      1.43 o 
  -5   0  25       22.50       28.42      5.97 o 
  -4   0  25      202.52      207.06      8.57 o 
  -3   0  25       73.72       69.57      3.96 o 
  -2   0  25        9.98        8.57      1.36 o 
  -1   0  25       60.21       58.37      2.77 o 
   0   0  25       41.73       45.12      2.45 o 
   1   0  25       40.95       30.23      4.03 o 
   2   0  25        4.96        5.83      2.24 o 
   3   0  25       12.56        8.72      1.92 o 
   4   0  25        0.06        0.60      1.16 o 
   5   0  25        5.43        3.77      2.95 o 
   6   0  25        0.03        1.30      1.30 o 
  -6   1  25       40.53       37.96      5.59 o 
  -5   1  25       73.01       80.66      6.87 o 
  -4   1  25        6.37        4.08      1.58 o 
  -3   1  25      415.10      412.71      9.90 o 
  -2   1  25       47.49       46.96      3.52 o 
  -1   1  25       55.33       54.44      2.61 o 
   0   1  25       15.01       14.06      1.55 o 
   1   1  25     1538.44     1520.40     30.24 o 
   2   1  25      322.41      325.63      9.32 o 
   3   1  25      116.85      107.16      5.91 o 
   4   1  25        2.63        5.46      1.85 o 
   5   1  25        2.54        1.49      1.57 o 
  -6   2  25       26.95       31.37      4.97 o 
  -5   2  25        3.56        3.84      2.06 o 
  -4   2  25        6.19        6.32      1.89 o 
  -3   2  25        0.91        1.49      0.77 o 
  -2   2  25       16.69       15.40      1.40 o 
  -1   2  25       11.84       12.54      2.58 o 
   0   2  25       25.79       25.80      3.75 o 
   1   2  25       44.65       50.18     12.55 o 
   2   2  25        4.71        2.48      2.15 o 
   3   2  25       77.70       78.46      5.24 o 
   4   2  25        9.52        9.71      3.05 o 
   5   2  25       16.74       21.16      3.82 o 
  -6   3  25        8.09        7.09      3.45 o 
  -5   3  25       55.11       63.89      5.05 o 
  -4   3  25      237.62      251.36     12.06 o 
  -3   3  25        7.00        5.59      1.40 o 
  -2   3  25        0.00        1.42      1.08 o 
  -1   3  25       15.78       16.19      1.81 o 
   0   3  25      769.95      729.84     14.94 o 
   1   3  25      177.71      169.76      3.94 o 
   2   3  25      142.47      155.95      5.12 o 
   3   3  25      442.04      435.10     14.65 o 
   4   3  25       55.39       63.23      4.88 o 
   5   3  25        5.66        6.61      4.30 o 
  -5   4  25       17.08       18.29      5.91 o 
  -4   4  25        3.88        3.69      1.54 o 
  -3   4  25       59.69       58.64      3.66 o 
  -2   4  25        0.24        1.26      1.02 o 
  -1   4  25       17.56       18.47      2.34 o 
   0   4  25        0.41        0.58      0.60 o 
   1   4  25       43.86       37.43      1.76 o 
   2   4  25       16.70       17.02      3.17 o 
   3   4  25       60.63       61.98      5.34 o 
   4   4  25        0.28        0.77      1.17 o 
  -5   5  25       55.21       50.74      5.88 o 
  -4   5  25        6.93        7.73      2.70 o 
  -3   5  25       28.91       32.76      2.40 o 
  -2   5  25        8.88       17.92      3.28 o 
  -1   5  25       23.76       28.65      2.28 o 
   0   5  25      108.78       93.67      5.58 o 
   1   5  25       29.24       28.87      2.95 o 
   2   5  25      127.63      133.84      6.88 o 
   3   5  25        5.39        7.31      1.97 o 
   4   5  25       15.65       12.72      4.59 o 
  -4   6  25        9.34        8.75      4.31 o 
  -3   6  25        0.66        0.93      0.88 o 
  -2   6  25       77.69       68.35      9.96 o 
  -1   6  25       36.63       34.98      2.87 o 
   0   6  25       21.64       19.08      5.72 o 
   1   6  25       44.03       43.94      3.17 o 
   2   6  25       12.38       14.93      2.89 o 
   3   6  25       13.18       10.61      3.32 o 
  -3   7  25       12.87        9.43      3.22 o 
  -2   7  25       19.78       16.01      4.47 o 
  -1   7  25       31.19       36.75      3.15 o 
   0   7  25       56.81       63.95      4.82 o 
   1   7  25       21.99       18.36      4.05 o 
   2   7  25       28.73       28.25      3.86 o 
  -1  -8  26        9.40        6.05      3.02 o 
   0  -8  26       64.13       73.84      4.01 o 
   1  -8  26       49.57       54.35      5.46 o 
  -3  -7  26       28.70       31.12      5.20 o 
  -2  -7  26        1.84        4.81      4.29 o 
  -1  -7  26        7.18        8.71      3.82 o 
   0  -7  26        1.51        1.23      1.66 o 
   1  -7  26        2.47        1.89      1.63 o 
   2  -7  26        0.54        5.13      2.71 o 
   3  -7  26        8.51        9.77      4.33 o 
  -3  -6  26       26.12       23.57      3.23 o 
  -2  -6  26      219.54      236.44      9.41 o 
  -1  -6  26        4.42        3.87      1.50 o 
   0  -6  26        2.28        1.85      1.12 o 
   1  -6  26        0.16        0.67      0.78 o 
   2  -6  26      269.34      300.17     19.73 o 
   3  -6  26      129.05      147.86     10.97 o 
   4  -6  26       14.84       12.37      7.04 o 
  -4  -5  26       10.80        6.19      4.49 o 
  -3  -5  26       45.43       42.82      3.59 o 
  -2  -5  26       29.47       27.48      1.81 o 
  -1  -5  26        0.07        0.82      1.16 o 
   0  -5  26       97.73      101.54      7.42 o 
   1  -5  26        0.00        0.08      1.34 o 
   2  -5  26       11.66       12.91      5.02 o 
   3  -5  26        1.56        2.89      2.76 o 
   4  -5  26        8.16        5.39      3.27 o 
  -5  -4  26       20.47       16.04     11.92 o 
  -4  -4  26        9.21        7.22      3.90 o 
  -3  -4  26        1.17        0.97      0.67 o 
  -2  -4  26       15.61       15.21      4.08 o 
  -1  -4  26       10.31       10.94      2.04 o 
   0  -4  26      195.76      166.49     10.33 o 
   1  -4  26      119.58      115.72      6.09 o 
   2  -4  26       91.68       88.13      8.23 o 
   3  -4  26       75.54       75.81     10.30 o 
   4  -4  26       22.69       20.45      2.52 o 
  -5  -3  26       35.41       41.80      4.05 o 
  -4  -3  26       47.07       46.63      4.93 o 
  -3  -3  26       21.34       20.40      1.52 o 
  -2  -3  26      397.68      407.37      9.91 o 
  -1  -3  26      141.87      143.84      5.92 o 
   0  -3  26        4.42       15.78      6.98 o 
   1  -3  26       51.81       52.07      5.86 o 
   2  -3  26        1.48        0.35      1.99 o 
   3  -3  26       77.24       76.88      7.25 o 
   4  -3  26       57.44       49.10      4.38 o 
  -6  -2  26        0.00        1.06      0.99 o 
  -5  -2  26      177.67      183.94     17.01 o 
  -4  -2  26       36.91       37.18      8.12 o 
  -3  -2  26       92.92       91.73      4.10 o 
  -2  -2  26      309.52      296.54      6.41 o 
  -1  -2  26      143.08      143.49      5.86 o 
   0  -2  26       50.33       48.77      2.76 o 
   1  -2  26      328.57      319.91      6.02 o 
   2  -2  26      148.53      137.97      7.00 o 
   3  -2  26        0.78        1.68      0.93 o 
   4  -2  26        2.17        1.43      0.85 o 
   5  -2  26       19.92       33.99      4.04 o 
  -6  -1  26        0.41        1.72      1.64 o 
  -5  -1  26       43.77       41.79      6.33 o 
  -4  -1  26       81.40       85.27      6.26 o 
  -3  -1  26      147.52      143.08      6.88 o 
  -2  -1  26      643.79      648.19      8.91 o 
  -1  -1  26        0.40        0.54      0.50 o 
   0  -1  26       75.28       71.86      3.26 o 
   1  -1  26       31.42       29.47      1.74 o 
   2  -1  26       69.73       66.62      5.30 o 
   3  -1  26       98.50       90.71      5.01 o 
   4  -1  26       17.77       13.24      2.01 o 
   5  -1  26        1.07        2.66      1.67 o 
   6  -1  26        1.90        1.70      1.65 o 
  -6   0  26       25.20       19.48      7.74 o 
  -5   0  26      223.95      230.10      9.93 o 
  -4   0  26      298.40      287.26      9.68 o 
  -3   0  26      640.37      612.54     14.13 o 
  -2   0  26      256.62      265.24      6.06 o 
  -1   0  26        3.68        3.73      0.82 o 
   0   0  26       68.15       68.25      3.13 o 
   1   0  26     1914.91     1865.66     78.97 o 
   2   0  26     2382.13     2295.75    101.92 o 
   3   0  26      489.42      378.13     10.18 o 
   4   0  26       32.48       25.55      1.71 o 
   5   0  26       17.51       15.88     10.62 o 
  -6   1  26        0.56        1.17      1.14 o 
  -5   1  26       29.39       28.14      5.61 o 
  -4   1  26       87.20       93.57      6.04 o 
  -3   1  26       60.59       58.48      2.50 o 
  -2   1  26        9.02        9.64      1.54 o 
  -1   1  26        2.45        2.73      0.79 o 
   0   1  26        0.11       -1.03      3.73 o 
   1   1  26       21.18       15.66      3.50 o 
   2   1  26        1.08       -5.73     30.46 o 
   3   1  26        6.15        5.39      1.67 o 
   4   1  26        3.67        3.20      1.38 o 
   5   1  26        0.01        1.38      1.35 o 
  -6   2  26      141.55      172.73      7.70 o 
  -5   2  26      427.64      446.50     16.79 o 
  -4   2  26       14.67       13.96      4.40 o 
  -3   2  26        0.22        1.49      0.82 o 
  -2   2  26        3.32        3.65      1.21 o 
  -1   2  26      163.21      164.91      5.11 o 
   0   2  26       44.03       48.29      2.83 o 
   1   2  26       23.66       22.28      1.48 o 
   2   2  26      900.12      916.86     23.28 o 
   3   2  26        2.30        2.24      1.37 o 
   4   2  26       23.14       25.16      2.38 o 
   5   2  26       17.14       19.70      4.28 o 
  -5   3  26       65.62       75.01      5.36 o 
  -4   3  26        8.94        9.50      2.00 o 
  -3   3  26        7.60        6.55      1.67 o 
  -2   3  26        4.68        4.12      1.07 o 
  -1   3  26        1.73        2.12      0.93 o 
   0   3  26       14.78       11.25      2.71 o 
   1   3  26       84.75       81.93      3.80 o 
   2   3  26        1.53        2.15      0.89 o 
   3   3  26       15.74       14.23      2.21 o 
   4   3  26        8.20        4.64      2.08 o 
   5   3  26       85.06      104.62      9.72 o 
  -5   4  26        4.97        2.12      1.33 o 
  -4   4  26        1.71        3.65      1.42 o 
  -3   4  26      107.42      120.03      5.07 o 
  -2   4  26       70.36       52.56      3.05 o 
  -1   4  26       14.37       11.53      2.30 o 
   0   4  26       11.28        6.36      1.58 o 
   1   4  26       64.69       59.81      3.33 o 
   2   4  26        8.44        8.61      1.68 o 
   3   4  26        1.42        1.01      1.63 o 
   4   4  26        7.41        4.22      4.91 o 
  -4   5  26       18.08       16.49      5.51 o 
  -3   5  26       86.11       92.11      3.65 o 
  -2   5  26       81.55       75.54      3.79 o 
  -1   5  26        0.37        0.02      1.16 o 
   0   5  26       79.24       82.66      4.88 o 
   1   5  26        7.32        7.49      2.67 o 
   2   5  26        9.18        2.12      3.44 o 
   3   5  26        2.33        1.97      1.38 o 
   4   5  26       10.43        8.26      4.81 o 
  -4   6  26        9.90        6.25      3.40 o 
  -3   6  26      140.24      173.00      8.55 o 
  -2   6  26       30.09       42.97      3.41 o 
  -1   6  26       31.37       32.67      2.45 o 
   0   6  26      119.78      112.51      4.32 o 
   1   6  26       16.03       13.11      4.24 o 
   2   6  26       19.89       19.62      3.90 o 
   3   6  26        3.46        5.63      2.17 o 
  -2   7  26       16.02       12.37      4.18 o 
  -1   7  26        2.03        2.40      1.28 o 
   0   7  26        4.91        1.77      1.41 o 
   1   7  26        0.28       -0.72      1.78 o 
   0  -8  27        4.20        2.56      1.82 o 
   1  -8  27        0.06        1.40      1.33 o 
  -2  -7  27        5.60        6.42      2.21 o 
  -1  -7  27       39.16       39.88      5.52 o 
   0  -7  27       10.36       10.59      2.48 o 
   1  -7  27      180.29      192.63     13.83 o 
   2  -7  27       91.67       98.44      9.03 o 
   3  -7  27        0.09        2.76      2.76 o 
  -3  -6  27        0.00        1.13      0.96 o 
  -2  -6  27       13.97       11.41      4.12 o 
  -1  -6  27        2.67        3.08      1.81 o 
   0  -6  27        0.92        0.53      1.17 o 
   1  -6  27       83.22       78.48      5.45 o 
   2  -6  27       30.36       36.83      8.42 o 
   3  -6  27        0.00        2.02      1.83 o 
   4  -6  27        4.93        3.66      2.44 o 
  -4  -5  27      112.17       93.66      8.82 o 
  -3  -5  27      115.75      115.13      5.26 o 
  -2  -5  27       12.59       10.91      2.44 o 
  -1  -5  27      240.89      228.67      8.62 o 
   0  -5  27      276.71      268.30      9.09 o 
   1  -5  27       54.48       42.84      2.21 o 
   2  -5  27        2.49        1.62      1.33 o 
   3  -5  27       88.03       91.61      9.06 o 
   4  -5  27        0.01        1.33      1.59 o 
  -5  -4  27        5.54        2.66      1.65 o 
  -4  -4  27        9.22        9.75      3.98 o 
  -3  -4  27       35.86       35.51      1.85 o 
  -2  -4  27       66.41       67.12      4.44 o 
  -1  -4  27      110.45      107.55      6.01 o 
   0  -4  27        0.62        1.04      0.73 o 
   1  -4  27       48.63       54.12      4.28 o 
   2  -4  27       14.28       13.70      5.55 o 
   3  -4  27       78.88       78.20      8.13 o 
   4  -4  27        0.57        2.18      2.15 o 
  -5  -3  27      161.15      179.35     10.69 o 
  -4  -3  27      227.91      246.05     13.66 o 
  -3  -3  27      237.76      227.80      6.47 o 
  -2  -3  27       20.92       18.68      1.34 o 
  -1  -3  27       51.15       54.16      4.30 o 
   0  -3  27      169.35      171.95      8.76 o 
   1  -3  27       23.41       25.54      3.25 o 
   2  -3  27       25.48       20.85      7.28 o 
   3  -3  27        5.49        3.90      1.27 o 
   4  -3  27       44.61       40.18      4.62 o 
  -5  -2  27      109.28      111.63      6.47 o 
  -4  -2  27      224.92      241.77     12.19 o 
  -3  -2  27      199.85      193.99      5.58 o 
  -2  -2  27        0.08        0.61      0.67 o 
  -1  -2  27      176.93      177.23      7.16 o 
   0  -2  27       11.45       11.24      2.38 o 
   1  -2  27       28.20       27.68      2.94 o 
   2  -2  27        2.26        0.87      1.24 o 
   3  -2  27       66.53       61.05      4.24 o 
   4  -2  27       77.29       74.66      4.27 o 
  -6  -1  27       33.93       39.52      4.73 o 
  -5  -1  27       45.97       56.19      4.48 o 
  -4  -1  27       73.26       74.22      5.48 o 
  -3  -1  27      743.96      780.37     16.13 o 
  -2  -1  27       57.46       50.82      3.19 o 
  -1  -1  27        0.03        0.13      0.63 o 
   0  -1  27      259.35      216.56     29.07 o 
   1  -1  27      209.09      217.26      4.26 o 
   2  -1  27       34.02       17.33      1.93 o 
   3  -1  27       12.19        7.05      1.26 o 
   4  -1  27       21.85       17.73      2.44 o 
   5  -1  27        7.07       12.59      6.13 o 
  -6   0  27       32.45       29.55     10.08 o 
  -5   0  27      130.77      144.75      6.33 o 
  -4   0  27      150.87      159.62      6.19 o 
  -3   0  27       79.92       72.26      3.17 o 
  -2   0  27        0.14        0.45      1.08 o 
  -1   0  27        5.91        4.51      1.02 o 
   0   0  27       59.01       59.98      2.76 o 
   1   0  27       58.66       52.16     10.97 o 
   2   0  27       63.69       53.32     17.12 o 
   3   0  27       38.55       38.43      4.04 o 
   4   0  27        1.86        3.17      1.47 o 
   5   0  27        1.10        4.65      2.31 o 
  -6   1  27       92.28       93.21      4.43 o 
  -5   1  27      165.00      180.52      7.54 o 
  -4   1  27      101.51      104.81     10.33 o 
  -3   1  27       38.46       37.51      1.85 o 
  -2   1  27        3.03        5.41      1.23 o 
  -1   1  27       45.39       42.07      2.76 o 
   0   1  27     1283.71     1324.22     19.58 o 
   1   1  27      293.02      300.97      8.14 o 
   2   1  27     2196.98     2198.27     59.84 o 
   3   1  27      239.17      248.75      8.72 o 
   4   1  27       32.74       33.47      2.04 o 
   5   1  27       46.78       43.74      5.95 o 
  -6   2  27      121.72      137.79      8.71 o 
  -5   2  27       93.07      101.76     12.59 o 
  -4   2  27       16.64       16.22      3.36 o 
  -3   2  27        1.42        1.58      0.70 o 
  -2   2  27        2.27        1.64      0.72 o 
  -1   2  27        8.00        5.54      1.52 o 
   0   2  27        1.04        0.76      0.98 o 
   1   2  27       11.23       13.83      3.42 o 
   2   2  27        9.92        8.25      2.49 o 
   3   2  27       31.48       31.59      3.37 o 
   4   2  27        0.12        0.41      1.64 o 
   5   2  27        2.81       -0.56      2.71 o 
  -5   3  27       15.35       17.72      5.35 o 
  -4   3  27       21.86       16.19      2.31 o 
  -3   3  27        0.24        0.14      1.42 o 
  -2   3  27        0.07        1.14      0.99 o 
  -1   3  27      137.76      117.26      5.10 o 
   0   3  27     1296.70     1259.54     29.44 o 
   1   3  27      168.83      165.14      5.75 o 
   2   3  27        0.28        1.92      1.70 o 
   3   3  27       20.38       21.26      2.47 o 
   4   3  27        5.81        5.85      1.93 o 
   5   3  27        8.27        7.91      2.89 o 
  -5   4  27        7.64        8.92      3.15 o 
  -4   4  27       11.94       13.96      2.40 o 
  -3   4  27        2.50        1.51      0.83 o 
  -2   4  27       21.14       19.66      3.54 o 
  -1   4  27        4.85        3.04      0.95 o 
   0   4  27        8.13        6.41      1.50 o 
   1   4  27       32.51       26.35      2.39 o 
   2   4  27        7.06        8.02      2.12 o 
   3   4  27       21.41       22.37      8.37 o 
   4   4  27        0.83        1.54      1.43 o 
  -4   5  27       14.22       11.96      3.49 o 
  -3   5  27       16.54       21.24      2.13 o 
  -2   5  27       30.11       21.41      5.31 o 
  -1   5  27       74.46       76.39      5.00 o 
   0   5  27        5.37        2.72      1.29 o 
   1   5  27       57.56       57.06      4.39 o 
   2   5  27      254.20      273.28     10.91 o 
   3   5  27        1.40        2.02      2.11 o 
  -3   6  27        3.37        3.62      1.70 o 
  -2   6  27        4.46        1.16      1.13 o 
  -1   6  27       28.93       28.45      6.82 o 
   0   6  27       23.63       22.44      3.44 o 
   1   6  27       31.14       36.78      5.66 o 
   2   6  27       47.69       55.75      3.98 o 
  -2   7  27        8.49        8.84      2.02 o 
  -1   7  27       13.67       13.68      2.22 o 
   0   7  27      234.02      254.88      9.96 o 
   1   7  27      260.17      283.80     17.14 o 
   0  -8  28        6.66        6.05      2.46 o 
  -2  -7  28        0.02        1.18      1.29 o 
  -1  -7  28       12.18        9.52      3.93 o 
   0  -7  28       29.89       30.84      3.95 o 
   2  -7  28       20.36       18.03      6.51 o 
   3  -7  28        7.92        6.45      3.72 o 
  -3  -6  28       65.82       63.12      6.74 o 
  -2  -6  28        6.83        3.65      1.43 o 
  -1  -6  28       23.86       18.88      5.90 o 
   0  -6  28       44.18       36.40      4.04 o 
   1  -6  28       41.74       40.42      4.07 o 
   2  -6  28       80.02       72.12      7.81 o 
   3  -6  28       15.64       14.07      7.25 o 
   4  -6  28        1.37        2.50      2.31 o 
  -4  -5  28        3.82        4.28      2.18 o 
  -3  -5  28       20.53       16.38      5.36 o 
  -2  -5  28       51.57       44.42      3.12 o 
  -1  -5  28       51.96       47.56      5.36 o 
   0  -5  28        0.42        0.47      1.27 o 
   1  -5  28        3.27        2.52      1.16 o 
   2  -5  28       15.44       17.98      8.42 o 
   4  -5  28       21.85       24.35      3.72 o 
  -5  -4  28        2.70       -0.56      2.58 o 
  -4  -4  28       27.60       23.02     11.74 o 
  -3  -4  28        4.73        3.85      1.59 o 
  -2  -4  28      151.78      139.16     11.16 o 
  -1  -4  28      340.41      298.14     32.26 o 
   0  -4  28       60.82       52.00      3.57 o 
   1  -4  28      734.22      595.38     27.46 o 
   2  -4  28       23.53       23.55      9.00 o 
   3  -4  28        9.88        4.12      4.43 o 
   4  -4  28       24.31       37.65      4.43 o 
  -5  -3  28      152.06      157.28     11.98 o 
  -4  -3  28       18.27       16.37      3.65 o 
  -3  -3  28        3.18        3.08      1.09 o 
  -2  -3  28      564.08      544.34     18.13 o 
  -1  -3  28        5.22        5.29      1.41 o 
   0  -3  28        5.24        6.38      1.47 o 
   1  -3  28        8.24        9.83      3.11 o 
   2  -3  28       18.23       18.27      6.27 o 
   3  -3  28      106.44      107.36     35.64 o 
   4  -3  28        4.06        1.33      1.65 o 
   5  -3  28       55.82       61.98      4.78 o 
  -5  -2  28      212.29      235.01     13.79 o 
  -4  -2  28      738.12      722.79     33.12 o 
  -3  -2  28      344.39      324.70     10.65 o 
  -2  -2  28      133.02      129.45      5.66 o 
  -1  -2  28       38.47       38.37      1.40 o 
   0  -2  28       49.73       49.19      1.35 o 
   1  -2  28      287.28      267.56     12.19 o 
   2  -2  28      206.47      206.04      9.67 o 
   3  -2  28      264.73      231.32     12.76 o 
   4  -2  28       18.59       21.07      3.66 o 
  -5  -1  28       53.78       45.25      4.81 o 
  -4  -1  28       73.40       82.81      5.30 o 
  -3  -1  28       40.91       44.03      4.23 o 
  -2  -1  28      316.50      299.97     11.83 o 
  -1  -1  28       26.12       24.95      1.84 o 
   0  -1  28      130.17      126.24      5.31 o 
   1  -1  28       82.82       85.32     14.51 o 
   2  -1  28       12.99       13.34      3.92 o 
   3  -1  28      104.32      108.09      6.88 o 
   4  -1  28       14.17       11.51      2.19 o 
   5  -1  28       13.69        9.24      7.17 o 
  -6   0  28       14.97       16.69      6.63 o 
  -5   0  28      117.06       90.17     14.34 o 
  -4   0  28      103.96      110.58      6.76 o 
  -3   0  28        5.29        4.87      1.18 o 
  -2   0  28      138.73      134.30      6.08 o 
  -1   0  28      260.78      259.85      4.13 o 
   0   0  28        0.00       -0.24      0.80 o 
   1   0  28      217.06      209.79      5.87 o 
   2   0  28     1902.85     1915.89     52.11 o 
   3   0  28       47.52       36.50      2.02 o 
   4   0  28       22.16       20.05      2.33 o 
   5   0  28        2.43        6.00      3.27 o 
  -6   1  28        7.11        5.20      2.20 o 
  -5   1  28       10.60       10.78      1.96 o 
  -4   1  28       23.58       28.25      7.34 o 
  -3   1  28        0.47        0.85      0.86 o 
  -2   1  28        4.65        4.78      1.06 o 
  -1   1  28        5.18        4.06      1.43 o 
   0   1  28       32.30       31.16      6.20 o 
   1   1  28        0.78        0.61      1.54 o 
   2   1  28        1.03       -2.31      2.31 o 
   3   1  28        7.84        4.64      2.31 o 
   4   1  28        1.01        0.33      1.38 o 
   5   1  28        0.49       -2.23      2.23 o 
  -5   2  28       37.27       37.72      4.54 o 
  -4   2  28      148.41      143.11      7.95 o 
  -3   2  28        2.53        3.38      1.36 o 
  -2   2  28       72.05       68.09      3.48 o 
  -1   2  28      403.73      395.57      9.46 o 
   0   2  28      658.89      595.53     13.80 o 
   1   2  28      214.69      199.23      6.68 o 
   2   2  28      535.13      527.84     17.18 o 
   3   2  28       10.06        8.90      1.93 o 
   4   2  28       31.16       34.63      3.64 o 
   5   2  28      513.84      646.60     11.42 o 
  -5   3  28       12.41       11.02      3.55 o 
  -4   3  28       27.64       30.71      9.48 o 
  -3   3  28       13.30       12.97      3.36 o 
  -2   3  28       13.47       10.14      1.46 o 
  -1   3  28        8.04        5.62      1.88 o 
   0   3  28        3.48       -2.13      2.49 o 
   1   3  28        7.08        5.41      2.11 o 
   2   3  28        8.49        8.41      2.24 o 
   3   3  28        3.71        3.37      1.06 o 
   4   3  28        0.55        0.32      1.20 o 
  -5   4  28        0.09        0.83      1.22 o 
  -4   4  28       89.47       98.38      7.64 o 
  -3   4  28      285.02      327.52     12.19 o 
  -2   4  28       39.42       40.43      5.89 o 
  -1   4  28      219.53      179.61      5.79 o 
   0   4  28      127.42      125.70      6.22 o 
   1   4  28      145.28      149.76      5.82 o 
   2   4  28       10.10       10.76      2.54 o 
   3   4  28        2.29        0.43      1.59 o 
   4   4  28        0.02        1.11      2.30 o 
  -4   5  28       16.36       10.54      3.55 o 
  -3   5  28        7.53        5.57      1.84 o 
  -2   5  28       46.61       43.62      3.98 o 
  -1   5  28        9.48        9.76      2.95 o 
   0   5  28       12.59       10.07      2.21 o 
   1   5  28        0.70        0.84      1.92 o 
   2   5  28        3.77        4.59      1.67 o 
   3   5  28       59.39       71.84      4.28 o 
  -3   6  28       43.36       43.03      4.37 o 
  -2   6  28        8.88        7.36      2.28 o 
  -1   6  28        0.39        0.89      1.74 o 
   0   6  28        3.94        3.92      1.10 o 
   1   6  28        4.69        4.22      1.62 o 
   2   6  28       12.54       11.77      2.37 o 
  -2   7  28        9.42        9.10      2.40 o 
  -1   7  28        0.06        1.16      0.91 o 
   0   7  28        0.00       -0.19      1.17 o 
  -2  -7  29       13.09       11.85      4.84 o 
  -1  -7  29       11.38        9.84      4.46 o 
   0  -7  29        0.00        0.59      1.36 o 
   1  -7  29      181.42      228.48     19.92 o 
   2  -7  29      140.02      171.41     11.52 o 
  -3  -6  29        0.02       -2.07      2.18 o 
  -2  -6  29       26.16       27.24      7.06 o 
  -1  -6  29       30.54       28.74      3.60 o 
   0  -6  29        1.48        4.14      1.81 o 
   1  -6  29       99.57      107.73      7.67 o 
   2  -6  29        0.34        0.56      1.43 o 
   3  -6  29       32.59       37.42      5.63 o 
   4  -6  29       23.62       27.62      4.62 o 
  -4  -5  29        5.08        3.32      1.43 o 
  -3  -5  29        1.10        1.69      1.17 o 
  -2  -5  29        0.91        1.19      1.41 o 
  -1  -5  29       55.45       65.57      4.00 o 
   0  -5  29       96.65       87.97      6.60 o 
   1  -5  29      216.27      240.90     12.32 o 
   2  -5  29       92.44       94.80      7.65 o 
   3  -5  29        9.78        8.13      5.74 o 
   4  -5  29       38.89       40.18      7.01 o 
  -4  -4  29       30.81       26.98      6.00 o 
  -3  -4  29       97.69       89.34      6.11 o 
  -2  -4  29        5.80        7.52      2.09 o 
  -1  -4  29      155.73      152.18      5.62 o 
   0  -4  29        0.52        0.74      0.65 o 
   1  -4  29        0.83        4.09      2.39 o 
   2  -4  29        0.26        0.19      1.19 o 
   3  -4  29       45.48       36.94      4.51 o 
   4  -4  29       47.53       44.40      4.97 o 
   5  -4  29       31.78       27.43      4.94 o 
  -5  -3  29        0.13       -0.12      2.74 o 
  -4  -3  29       63.81       66.64      4.98 o 
  -3  -3  29      141.75      138.82      4.36 o 
  -2  -3  29        1.06        2.35      1.15 o 
  -1  -3  29      102.19      103.77      5.71 o 
   0  -3  29        2.71        3.37      1.31 o 
   1  -3  29      152.70      120.53      9.43 o 
   2  -3  29        0.00        0.64      1.78 o 
   3  -3  29        2.98        0.88      1.19 o 
   4  -3  29      299.57      384.43     20.39 o 
   5  -3  29      121.72      118.67      7.89 o 
  -5  -2  29       77.30       85.28     11.41 o 
  -4  -2  29      112.89      123.48      6.32 o 
  -3  -2  29       70.50       64.61      3.74 o 
  -2  -2  29        0.15        0.34      0.80 o 
  -1  -2  29       62.40       61.24      3.15 o 
   0  -2  29      163.94      162.37      6.67 o 
   1  -2  29       83.86       80.86      4.91 o 
   2  -2  29       57.32       50.37      8.29 o 
   3  -2  29      153.61      137.07     11.45 o 
   4  -2  29       36.75       27.51     28.12 o 
   5  -2  29        2.19        1.91      1.17 o 
  -5  -1  29       51.18       50.10      7.55 o 
  -4  -1  29      750.35      768.17     35.09 o 
  -3  -1  29        7.19        4.61      1.21 o 
  -2  -1  29       44.16       39.16      3.57 o 
  -1  -1  29       40.63       47.57      1.51 o 
   0  -1  29      359.19      295.16     39.02 o 
   1  -1  29     2448.91     2209.67    171.77 o 
   2  -1  29     2441.13     2305.51     61.01 o 
   3  -1  29       40.36       48.98      2.84 o 
   4  -1  29        3.59        3.02      0.91 o 
   5  -1  29        9.19        4.32      1.78 o 
  -5   0  29      113.49      134.82      7.23 o 
  -4   0  29       10.47       10.33      2.82 o 
  -3   0  29        2.80        2.00      0.71 o 
  -2   0  29        6.36        5.98      1.33 o 
  -1   0  29        1.54        1.10      0.64 o 
   0   0  29       99.15       96.31      4.10 o 
   1   0  29       89.02       76.30      4.38 o 
   2   0  29        3.46        0.91      1.30 o 
   3   0  29       68.62       74.31      4.66 o 
   4   0  29        0.27        0.28      1.10 o 
   5   0  29       11.29        9.00      8.18 o 
  -5   1  29        0.27        2.40      1.35 o 
  -4   1  29       24.11       24.98      6.67 o 
  -3   1  29        7.80        7.16      1.89 o 
  -2   1  29        0.42        0.56      0.78 o 
  -1   1  29       18.41       11.95      1.70 o 
   0   1  29     1223.97     1179.81     28.55 o 
   1   1  29      160.35      156.14      8.29 o 
   2   1  29       67.40       65.54      3.05 o 
   3   1  29      176.36      174.26      7.12 o 
   4   1  29       63.78       72.06      7.23 o 
   5   1  29        2.97       11.71      3.05 o 
  -5   2  29        0.06        1.02      1.29 o 
  -4   2  29       26.87       24.54      2.69 o 
  -3   2  29        2.48        3.23      0.98 o 
  -2   2  29       29.67       30.19      4.22 o 
  -1   2  29       10.86        8.93      2.16 o 
   0   2  29        0.30       -0.57      1.62 o 
   1   2  29        0.87        1.41      1.18 o 
   2   2  29        3.56        4.16      1.41 o 
   3   2  29        2.21        2.10      1.74 o 
   4   2  29        0.02        0.68      1.26 o 
   5   2  29        0.73       -2.12      3.13 o 
  -5   3  29       19.23       18.83      5.53 o 
  -4   3  29        8.96       12.78      2.89 o 
  -3   3  29       55.67       57.71      3.16 o 
  -2   3  29        6.34        4.62      1.16 o 
  -1   3  29      871.59      816.84     21.48 o 
   0   3  29      333.87      298.71      8.27 o 
   1   3  29      187.14      210.14      9.36 o 
   2   3  29        8.67        9.46      1.97 o 
   3   3  29        0.45        1.50      1.35 o 
   4   3  29      183.87      209.39     12.35 o 
  -5   4  29        3.06        0.34      1.85 o 
  -4   4  29        0.26        1.34      1.89 o 
  -3   4  29       13.73       12.10      3.46 o 
  -2   4  29        8.29        7.07      1.83 o 
  -1   4  29       36.54       34.14      2.49 o 
   0   4  29       18.17       14.02      1.85 o 
   1   4  29       25.50       21.16      4.69 o 
   2   4  29        9.71        9.23      2.28 o 
   3   4  29        7.72        9.22      2.99 o 
   4   4  29        2.04        0.31      0.99 o 
  -4   5  29      230.89      267.87     12.07 o 
  -3   5  29      103.57      122.65      5.47 o 
  -2   5  29        0.62        0.39      1.05 o 
  -1   5  29      191.38      197.39      7.69 o 
   0   5  29       76.55       80.15      4.74 o 
   1   5  29        3.32        4.21      1.41 o 
   2   5  29      106.29      109.17      6.35 o 
   3   5  29        1.31        1.43      1.71 o 
  -3   6  29        7.04        5.13      1.86 o 
  -2   6  29       14.34       15.98      2.98 o 
  -1   6  29        0.14        1.36      1.46 o 
   0   6  29        3.20        2.27      0.95 o 
   1   6  29       11.48       11.08      2.83 o 
   2   6  29       52.85       56.56      7.17 o 
  -1   7  29        0.26        0.63      1.05 o 
   0   7  29       10.96        8.47      3.07 o 
  -2  -7  30        0.10        1.90      1.45 o 
  -1  -7  30        0.03        0.87      0.94 o 
   0  -7  30        0.09        1.47      1.01 o 
   1  -7  30       30.96       38.74     16.09 o 
   2  -7  30       23.79       16.20     10.94 o 
  -3  -6  30       74.40       58.18      8.05 o 
  -2  -6  30       69.88       71.35      5.74 o 
  -1  -6  30       50.12       45.66      3.75 o 
   0  -6  30      241.77      282.55     10.96 o 
   1  -6  30      102.88      125.87     11.45 o 
   2  -6  30      554.40      633.51     42.70 o 
   3  -6  30       53.57       55.07      7.25 o 
  -4  -5  30        0.21        0.80      1.22 o 
  -3  -5  30        2.60        2.08      1.25 o 
  -2  -5  30      103.76      104.07      7.68 o 
  -1  -5  30       15.25       18.48      5.42 o 
   0  -5  30       42.46       42.65     11.10 o 
   1  -5  30       10.67       11.34      4.49 o 
   2  -5  30        1.16        0.08      1.04 o 
   3  -5  30       41.93       38.48      4.65 o 
   4  -5  30        2.16        1.57      1.51 o 
  -4  -4  30       29.53       27.30     11.29 o 
  -3  -4  30        3.14        4.22      1.79 o 
  -2  -4  30       60.19       58.88      4.84 o 
  -1  -4  30       33.66       23.99      2.12 o 
   0  -4  30      484.91      477.85     15.33 o 
   1  -4  30       67.59       69.28      6.43 o 
   2  -4  30       94.40       94.16      9.64 o 
   3  -4  30       16.59       15.67      9.45 o 
   4  -4  30        0.50        0.29      1.19 o 
  -5  -3  30      184.78      191.02     15.12 o 
  -4  -3  30       43.83       47.42      5.31 o 
  -3  -3  30        0.02        1.12      1.70 o 
  -2  -3  30      458.10      462.66     14.79 o 
  -1  -3  30       51.79       52.91      4.85 o 
   0  -3  30      103.88      106.93      5.78 o 
   1  -3  30       31.88       33.30      9.37 o 
   2  -3  30       65.21       63.68      6.03 o 
   3  -3  30      134.30      132.06     12.00 o 
   4  -3  30        8.27        3.66      3.77 o 
   5  -3  30        1.70        1.81      1.27 o 
  -5  -2  30        7.11        5.05      1.74 o 
  -4  -2  30       92.07      106.40      8.04 o 
  -3  -2  30        4.77        3.83      1.06 o 
  -2  -2  30      189.14      178.88      8.53 o 
  -1  -2  30        3.21        2.83      0.93 o 
   0  -2  30       60.30       61.22      3.21 o 
   1  -2  30      106.46       82.30      4.97 o 
   2  -2  30      509.51      537.93     17.40 o 
   3  -2  30      167.82      156.59      8.26 o 
   4  -2  30       12.55        9.45      4.54 o 
   5  -2  30       32.10       28.12      5.05 o 
  -5  -1  30        7.19        5.41      1.93 o 
  -4  -1  30       31.75       35.30      7.05 o 
  -3  -1  30        0.01        0.64      0.73 o 
  -2  -1  30       53.53       50.49      2.04 o 
  -1  -1  30        3.51        3.18      0.79 o 
   0  -1  30      156.15      153.63      6.31 o 
   1  -1  30       75.48       67.87      5.87 o 
   2  -1  30        3.78        2.91      1.29 o 
   3  -1  30      115.01      125.62      5.20 o 
   4  -1  30       38.83       34.72      2.90 o 
   5  -1  30       22.53       24.51      4.37 o 
  -5   0  30       13.87        9.89      2.81 o 
  -4   0  30       69.26       75.92      7.20 o 
  -3   0  30       35.95       37.94      2.58 o 
  -2   0  30        0.01        0.10      0.79 o 
  -1   0  30       15.63       13.51      1.89 o 
   0   0  30       91.71       90.62      5.13 o 
   1   0  30     2060.89     1792.58    192.63 o 
   2   0  30      173.40      197.57      6.92 o 
   3   0  30       15.03       21.63      4.66 o 
   4   0  30      106.59      134.20      5.74 o 
   5   0  30       16.55       11.82     10.33 o 
  -5   1  30        0.85        2.05      1.71 o 
  -4   1  30        3.55        3.94      1.58 o 
  -3   1  30        1.40        1.74      0.80 o 
  -2   1  30        9.49        7.92      1.44 o 
  -1   1  30       13.22       11.70      1.66 o 
   0   1  30       34.48       22.98      5.57 o 
   1   1  30       14.67       11.81      2.64 o 
   2   1  30        0.07        1.18      0.94 o 
   3   1  30        6.17        4.89      2.97 o 
   4   1  30        0.02       -1.37      1.81 o 
   5   1  30        7.52        6.27      2.63 o 
  -5   2  30      159.30      170.88     10.37 o 
  -4   2  30        0.22        1.05      1.50 o 
  -3   2  30        7.32        9.08      1.15 o 
  -2   2  30      262.71      231.68      6.62 o 
  -1   2  30     1243.42     1108.55     22.63 o 
   0   2  30      110.85      122.10      5.27 o 
   1   2  30      272.83      278.76      9.72 o 
   2   2  30        2.74        2.03      1.20 o 
   3   2  30       11.95       15.69      2.89 o 
   4   2  30        0.06        1.43      1.43 o 
   5   2  30       42.48       53.06      7.67 o 
  -5   3  30        0.01        0.12      1.53 o 
  -4   3  30       88.27       94.01      8.46 o 
  -3   3  30       17.03        7.24      6.06 o 
  -2   3  30       62.28       56.81      3.63 o 
  -1   3  30       23.39       22.03      4.15 o 
   0   3  30        5.55        3.81      1.17 o 
   1   3  30        0.28       -0.27      2.71 o 
   2   3  30        4.00        5.34      1.75 o 
   3   3  30        5.06        4.32      1.82 o 
   4   3  30        1.58       -1.01      3.12 o 
  -4   4  30        0.00        1.50      1.42 o 
  -3   4  30        0.71        0.29      1.05 o 
  -2   4  30       14.55       14.01      2.68 o 
  -1   4  30       16.04       12.16      2.90 o 
   0   4  30      139.57      137.21      4.44 o 
   1   4  30        1.89        3.30      1.54 o 
   2   4  30       43.76       42.10      3.61 o 
   3   4  30       37.25       46.01      5.73 o 
   4   4  30      142.19      164.03     10.32 o 
  -4   5  30        1.31        2.26      1.53 o 
  -3   5  30       78.78       89.35      4.86 o 
  -2   5  30        0.10        0.31      1.17 o 
  -1   5  30        0.35       -0.47      1.32 o 
   0   5  30        1.15        1.86      1.52 o 
   1   5  30        0.23        2.50      1.39 o 
   2   5  30        2.21        2.43      1.14 o 
   3   5  30       57.77       69.47      5.01 o 
  -3   6  30       36.75       47.84      3.94 o 
  -2   6  30        4.79        4.02      1.55 o 
  -1   6  30       24.01       21.84      5.38 o 
   0   6  30       11.47       16.93      4.24 o 
   1   6  30      217.38      243.19     11.11 o 
   2   6  30       96.29      110.95      5.21 o 
  -1  -7  31       30.56       26.86      6.88 o 
   0  -7  31        0.33        0.82      1.12 o 
   1  -7  31      191.08      215.94     13.76 o 
   2  -7  31       84.06       80.17      9.03 o 
  -3  -6  31        0.17        2.81      1.49 o 
  -2  -6  31        5.67        3.93      2.22 o 
  -1  -6  31       84.31       83.32      6.78 o 
   0  -6  31        2.63        3.19      1.40 o 
   1  -6  31        0.00        2.84      1.91 o 
   2  -6  31        0.42       -1.59      2.63 o 
   3  -6  31       19.98       15.80      8.71 o 
  -4  -5  31        6.19        4.20      2.28 o 
  -3  -5  31        0.51        1.22      1.49 o 
  -2  -5  31       29.23       19.17      7.22 o 
  -1  -5  31      314.60      323.51     14.66 o 
   0  -5  31        0.38       -0.03      1.59 o 
   1  -5  31       36.64       43.28     11.02 o 
   2  -5  31      106.89      107.86      7.20 o 
   4  -5  31      159.43      174.81      9.13 o 
  -4  -4  31        2.19        2.76      1.59 o 
  -3  -4  31       38.49       31.28      2.92 o 
  -2  -4  31        8.08        7.97      2.48 o 
  -1  -4  31       83.06       85.61      6.11 o 
   0  -4  31       16.26       13.79      3.75 o 
   1  -4  31        5.51        8.95      4.06 o 
   2  -4  31        2.59        1.41      2.28 o 
   3  -4  31       51.48       44.03      5.36 o 
   4  -4  31       50.12       42.22      5.50 o 
  -5  -3  31       26.24       13.94     12.72 o 
  -4  -3  31      379.91      398.37     27.46 o 
  -3  -3  31       19.77       14.42      4.78 o 
  -2  -3  31       93.59       95.65      6.00 o 
  -1  -3  31      263.45      256.82      9.31 o 
   0  -3  31     1250.11     1282.36     40.03 o 
   1  -3  31      132.33      137.37     12.27 o 
   2  -3  31      162.79      142.70     12.03 o 
   3  -3  31        1.08       -1.30      2.76 o 
   4  -3  31       45.82       63.36      6.59 o 
   5  -3  31      140.77      158.90      8.31 o 
  -5  -2  31       28.94       39.36      7.34 o 
  -4  -2  31       12.79       13.80      3.67 o 
  -3  -2  31        0.00        1.06      0.73 o 
  -2  -2  31        5.70        5.16      1.37 o 
  -1  -2  31        5.23        5.33      1.31 o 
   0  -2  31      360.63      360.20      9.34 o 
   1  -2  31      234.14      218.75     17.25 o 
   2  -2  31       31.48       20.63      5.96 o 
   3  -2  31      279.91      298.69     19.78 o 
   4  -2  31        5.57        4.30      1.94 o 
   5  -2  31        9.59       10.83      3.32 o 
  -5  -1  31      185.67      204.08     13.41 o 
  -4  -1  31      251.10      247.06     11.27 o 
  -3  -1  31        0.37        1.12      0.71 o 
  -2  -1  31       17.69       18.77      1.72 o 
  -1  -1  31       46.21       45.69      3.48 o 
   0  -1  31       61.74       59.00      2.27 o 
   1  -1  31      195.42      172.35     27.66 o 
   2  -1  31      158.34      174.55      6.27 o 
   3  -1  31      152.56      159.88      6.98 o 
   4  -1  31        0.20        0.41      1.20 o 
   5  -1  31        3.99        4.76      2.88 o 
  -5   0  31        6.53        9.05      3.51 o 
  -4   0  31        1.52        1.12      1.27 o 
  -3   0  31        1.00        0.80      0.67 o 
  -2   0  31       58.55       58.46      2.28 o 
  -1   0  31       36.34       32.70      2.57 o 
   0   0  31       14.31       15.53      2.74 o 
   1   0  31       66.25       44.51      8.51 o 
   2   0  31        0.35        0.19      1.46 o 
   3   0  31       32.10       32.71      4.26 o 
   4   0  31        2.54        2.89      1.57 o 
   5   0  31        7.37        7.22      6.72 o 
  -5   1  31        0.01       -0.25      1.69 o 
  -4   1  31       39.48       38.72      3.26 o 
  -3   1  31        8.50        7.56      1.75 o 
  -2   1  31       54.12       56.16      3.38 o 
  -1   1  31      578.27      508.63     10.98 o 
   0   1  31      143.10      131.40      5.57 o 
   1   1  31        7.60       10.04      1.50 o 
   2   1  31        0.76        4.11      1.36 o 
   3   1  31        9.80        6.63      2.89 o 
   4   1  31       38.62       43.95      3.60 o 
   5   1  31       48.92       60.23      8.26 o 
  -5   2  31       19.76       17.14      7.04 o 
  -4   2  31        0.18       -0.56      1.21 o 
  -3   2  31        4.81        6.47      1.46 o 
  -2   2  31       19.85       18.97      2.67 o 
  -1   2  31       23.46       14.46      2.51 o 
   0   2  31        1.00        0.85      0.82 o 
   1   2  31        0.79        1.64      1.16 o 
   2   2  31        0.46        1.99      1.84 o 
   3   2  31        0.43        0.22      1.65 o 
   4   2  31       17.04       18.12      7.76 o 
  -5   3  31        0.25        1.09      2.02 o 
  -4   3  31      238.99      268.73     13.45 o 
  -3   3  31        1.12        1.25      1.34 o 
  -2   3  31      218.57      184.68      5.64 o 
  -1   3  31       26.32       28.11      3.28 o 
   0   3  31        6.17        6.63      1.76 o 
   1   3  31       95.96       87.64      6.42 o 
   2   3  31        0.28        1.36      1.16 o 
   3   3  31       77.83       92.06      5.82 o 
   4   3  31      370.27      472.22     19.81 o 
  -4   4  31       37.55       47.25      5.97 o 
  -3   4  31        0.02        0.43      1.00 o 
  -2   4  31        0.23        0.32      1.15 o 
  -1   4  31       27.55       27.20      1.83 o 
   0   4  31       15.48        9.46      1.93 o 
   1   4  31       33.01       31.64      6.03 o 
   2   4  31       58.42       65.56      5.15 o 
   3   4  31       18.94       19.20      8.25 o 
  -4   5  31      299.37      327.90     11.42 o 
  -3   5  31       12.52        9.93      3.04 o 
  -2   5  31        1.17        0.82      0.92 o 
  -1   5  31        5.79        5.53      2.27 o 
   0   5  31        0.55        1.27      1.29 o 
   1   5  31       15.96       16.09      3.26 o 
   2   5  31        1.04        2.36      1.22 o 
   3   5  31        1.77        2.83      1.59 o 
  -2   6  31       52.04       65.60      3.90 o 
  -1   6  31        5.47        5.29      1.17 o 
   0   6  31        4.21        5.56      1.54 o 
   1   6  31        9.74        8.15      3.13 o 
  -1  -7  32        5.11        5.27      2.10 o 
   0  -7  32       29.92       19.81     11.42 o 
   1  -7  32        3.20        3.58      1.94 o 
  -2  -6  32       32.08       27.37      6.37 o 
  -1  -6  32        2.93        3.88      1.50 o 
   0  -6  32        0.61        1.80      1.16 o 
   1  -6  32      234.74      261.93     18.59 o 
   2  -6  32       26.49       25.73      7.83 o 
   3  -6  32       12.85        6.53      4.81 o 
  -3  -5  32        0.63        2.89      2.47 o 
  -2  -5  32      142.33      139.02      7.36 o 
  -1  -5  32       23.55       22.43      5.15 o 
   0  -5  32       21.26       22.24      2.11 o 
   1  -5  32        2.30        1.65      2.02 o 
   2  -5  32       16.62       17.39      5.97 o 
   3  -5  32       81.43       79.58      7.81 o 
  -4  -4  32       15.72       12.37      8.71 o 
  -3  -4  32       10.44        9.08      3.32 o 
  -2  -4  32      109.27      105.20      7.44 o 
  -1  -4  32       26.42       26.94      2.49 o 
   0  -4  32      417.99      388.95     23.01 o 
   1  -4  32       24.69       24.75      6.48 o 
   2  -4  32        4.00        3.98      2.23 o 
   3  -4  32      210.76      232.30     13.14 o 
   4  -4  32        1.44        1.97      2.47 o 
  -4  -3  32      122.34      146.98     12.67 o 
  -3  -3  32        0.04        1.02      1.10 o 
  -2  -3  32      135.68      137.43      5.35 o 
  -1  -3  32      118.60      118.22      7.33 o 
   0  -3  32      180.97      175.13      6.33 o 
   1  -3  32       40.15       46.20      3.53 o 
   2  -3  32       76.19       78.42      8.07 o 
   3  -3  32      108.01      100.06      7.46 o 
   4  -3  32       90.25       91.75      8.23 o 
  -5  -2  32      238.37      243.98     13.46 o 
  -4  -2  32      431.18      474.38     22.75 o 
  -3  -2  32       29.23       27.40      2.21 o 
  -2  -2  32       44.21       41.28      1.44 o 
  -1  -2  32       14.38       12.50      2.60 o 
   0  -2  32      222.60      194.06     15.81 o 
   1  -2  32     2006.61     1604.43     71.03 o 
   2  -2  32      221.58      233.31     11.55 o 
   3  -2  32        2.03       -0.19      2.84 o 
   4  -2  32        8.66        9.96      2.18 o 
   5  -2  32       93.26       97.85      6.00 o 
  -5  -1  32       22.74       21.94      4.30 o 
  -4  -1  32       91.43       97.25      5.64 o 
  -3  -1  32        1.92        2.38      0.85 o 
  -2  -1  32        9.66        9.80      1.39 o 
  -1  -1  32        1.39        1.50      0.74 o 
   0  -1  32      137.87      133.45      5.64 o 
   1  -1  32      227.38      211.65      8.09 o 
   2  -1  32        9.29        9.03      1.76 o 
   3  -1  32       71.91       70.16      4.71 o 
   4  -1  32       30.39       30.80      2.73 o 
   5  -1  32       23.07       17.11      5.93 o 
  -5   0  32        3.25        2.03      1.31 o 
  -4   0  32       52.67       52.73      4.63 o 
  -3   0  32        2.36        2.33      1.13 o 
  -2   0  32       61.41       51.88      3.27 o 
  -1   0  32      360.16      330.90      7.37 o 
   0   0  32       25.28       16.75      1.11 o 
   1   0  32      841.21      683.22    134.80 o 
   2   0  32       81.22       78.91      5.14 o 
   3   0  32       11.63       11.70      3.82 o 
   4   0  32       22.55       20.79      5.66 o 
   5   0  32        2.11        0.50      1.49 o 
  -5   1  32        7.07        7.36      2.11 o 
  -4   1  32        6.51        6.50      2.20 o 
  -3   1  32        2.24        2.15      0.97 o 
  -2   1  32        5.14        3.69      1.17 o 
  -1   1  32       27.05       23.28      5.47 o 
   0   1  32       21.49       18.32      2.27 o 
   1   1  32        4.53        4.82      1.18 o 
   2   1  32        0.00        0.46      1.15 o 
   3   1  32        1.16        0.64      1.33 o 
   4   1  32        4.25        3.10      1.63 o 
  -5   2  32        0.00        0.54      1.75 o 
  -4   2  32        3.89        1.22      1.21 o 
  -3   2  32       18.32       17.53      2.62 o 
  -2   2  32      167.39      151.06      4.64 o 
  -1   2  32      166.37      138.68      8.65 o 
   0   2  32       11.79        6.15      1.44 o 
   1   2  32       20.39       19.86      5.48 o 
   2   2  32        0.35        2.08      1.58 o 
   3   2  32       29.60       33.67      6.82 o 
   4   2  32      497.77      619.29     45.67 o 
  -5   3  32       10.97        7.81      4.57 o 
  -4   3  32        0.25        0.48      1.78 o 
  -3   3  32        0.57        1.87      1.15 o 
  -2   3  32       18.92       15.37      2.00 o 
  -1   3  32        0.70        0.54      0.72 o 
   0   3  32        6.15        5.83      1.41 o 
   1   3  32        0.40       -0.28      1.26 o 
   2   3  32        0.71        0.84      1.27 o 
   3   3  32       29.74       30.34      3.83 o 
   4   3  32       41.40       31.43      4.79 o 
  -4   4  32      261.87      315.07     13.55 o 
  -3   4  32        8.79       11.73      1.84 o 
  -2   4  32       11.48        8.24      1.92 o 
  -1   4  32       20.89       21.27      3.16 o 
   0   4  32        7.06        5.61      1.35 o 
   1   4  32      544.53      580.09     25.39 o 
   2   4  32       28.96       28.41      3.46 o 
   3   4  32      150.12      181.55      8.55 o 
  -3   5  32       63.44       75.83      7.93 o 
  -2   5  32       10.95       11.00      3.62 o 
  -1   5  32        5.93        5.56      1.11 o 
   0   5  32        0.83        0.75      1.29 o 
   1   5  32        0.44       -1.65      2.04 o 
   2   5  32        0.58        2.01      1.71 o 
  -2   6  32        2.19        1.95      1.09 o 
  -1   6  32       14.87       13.33      4.77 o 
   0   6  32       44.45       41.32      5.38 o 
   1   6  32      139.62      145.57      5.99 o 
   0  -7  33      161.85      176.96      9.96 o 
   1  -7  33      229.16      275.53     13.78 o 
  -2  -6  33       11.04        7.81      3.26 o 
  -1  -6  33       73.47       75.25      5.66 o 
   0  -6  33        0.47        2.09      1.29 o 
   1  -6  33       58.99       66.76      9.13 o 
   2  -6  33        4.70        2.89      1.86 o 
  -3  -5  33        2.32        2.92      2.26 o 
  -2  -5  33       40.92       28.32      7.93 o 
  -1  -5  33      430.91      396.40     16.59 o 
   0  -5  33      187.62      173.98      7.75 o 
   1  -5  33       17.18       19.76      7.01 o 
   2  -5  33        3.13        2.15      2.04 o 
   3  -5  33        0.97        0.66      1.70 o 
  -4  -4  33        4.67        1.89      3.13 o 
  -3  -4  33        0.00       -1.59      1.97 o 
  -2  -4  33       12.75       10.46      4.70 o 
  -1  -4  33       19.86       20.95      5.58 o 
   0  -4  33      191.85      188.50      9.13 o 
   1  -4  33       40.44       40.36      4.33 o 
   2  -4  33       32.05       35.72      4.33 o 
   3  -4  33      164.61      170.80     12.53 o 
   4  -4  33       96.20       98.49      7.01 o 
  -4  -3  33       14.08       10.01      4.86 o 
  -3  -3  33       15.05       10.68      4.64 o 
  -2  -3  33       12.53       10.44      5.25 o 
  -1  -3  33       99.99      101.97      7.08 o 
   0  -3  33       84.60       73.65      5.90 o 
   1  -3  33      124.58      125.60      7.20 o 
   2  -3  33       24.11       30.25      3.27 o 
   3  -3  33       27.99       27.64     11.82 o 
   4  -3  33       33.42       29.69      4.89 o 
  -5  -2  33       35.20       37.09      6.48 o 
  -4  -2  33        1.17       -0.92      2.75 o 
  -3  -2  33        2.33        3.49      0.94 o 
  -2  -2  33       33.74       31.78      1.67 o 
  -1  -2  33        2.01        2.02      1.03 o 
   0  -2  33      148.15      140.03     11.42 o 
   1  -2  33      211.68      217.93     16.15 o 
   2  -2  33       12.45       16.60      4.99 o 
   3  -2  33      244.56      272.32     17.45 o 
   4  -2  33        2.92        0.90      1.46 o 
  -5  -1  33       50.20       60.35      6.72 o 
  -4  -1  33       62.20       58.37      4.67 o 
  -3  -1  33        1.81        3.55      1.13 o 
  -2  -1  33       12.23       10.75      1.74 o 
  -1  -1  33       85.20       86.43      4.73 o 
   0  -1  33      425.30      409.98     13.42 o 
   1  -1  33      316.64      298.20     10.16 o 
   2  -1  33        0.14        1.41      1.07 o 
   3  -1  33       18.82       13.27      3.30 o 
   4  -1  33        5.48        7.84      1.46 o 
   5  -1  33       29.89       28.07      4.17 o 
  -5   0  33       19.41       18.18      6.20 o 
  -4   0  33        5.66        6.52      2.19 o 
  -3   0  33       22.68       20.61      1.97 o 
  -2   0  33       54.22       50.72      4.55 o 
  -1   0  33        9.86        8.91      1.75 o 
   0   0  33        7.58        7.63      2.36 o 
   1   0  33       28.90       26.55      5.70 o 
   2   0  33        0.02        0.80      1.09 o 
   3   0  33        9.97        9.73      4.35 o 
   4   0  33        0.09        0.77      0.99 o 
  -5   1  33       69.25       64.72      6.15 o 
  -4   1  33      120.24      136.08      7.37 o 
  -3   1  33       29.72       26.26      1.74 o 
  -2   1  33      769.83      693.12     17.74 o 
  -1   1  33       45.17       36.99      1.63 o 
   0   1  33      266.31      248.52      8.82 o 
   1   1  33        0.02       -1.07      1.38 o 
   2   1  33        1.26        2.24      1.26 o 
   3   1  33       38.37       45.72      3.73 o 
   4   1  33      154.14      189.31     11.20 o 
  -5   2  33        0.99        2.12      1.53 o 
  -4   2  33        1.80        1.87      1.68 o 
  -3   2  33        0.20        1.05      0.98 o 
  -2   2  33        0.03       -0.20      1.06 o 
  -1   2  33        3.21        2.36      1.07 o 
   0   2  33       10.96        6.01      3.19 o 
   1   2  33        4.92        4.51      1.34 o 
   2   2  33        0.50        0.73      0.96 o 
   3   2  33        1.79        0.76      1.33 o 
   4   2  33        2.17       -1.98      5.18 o 
  -4   3  33      106.29      111.27      7.14 o 
  -3   3  33       21.45       19.77      5.01 o 
  -2   3  33        6.46        4.14      1.16 o 
  -1   3  33       18.98       13.12      3.73 o 
   0   3  33       31.95       32.37      2.90 o 
   1   3  33        2.27        2.39      1.73 o 
   2   3  33        4.96        4.15      2.08 o 
   3   3  33      131.56      160.89      9.75 o 
   4   3  33      236.85      291.84     10.28 o 
  -4   4  33       47.63       48.47      4.94 o 
  -3   4  33        4.90        3.96      1.24 o 
  -2   4  33        2.68        3.55      1.59 o 
  -1   4  33        0.34        0.85      0.99 o 
   0   4  33        0.76        0.16      1.85 o 
   1   4  33        3.07        2.58      2.26 o 
   2   4  33        4.98        4.20      1.85 o 
   3   4  33        0.47        0.12      1.99 o 
  -3   5  33       15.40       12.23      4.80 o 
  -2   5  33       13.20       11.81      4.60 o 
  -1   5  33       52.93       54.85      4.34 o 
   0   5  33      375.28      411.93     23.73 o 
   1   5  33      422.84      494.76     27.91 o 
   2   5  33        6.11        5.40      2.14 o 
  -1   6  33        6.59        5.29      1.95 o 
   0   6  33       12.12       14.40      5.34 o 
  -2  -6  34       97.42       89.29      6.15 o 
  -1  -6  34      138.32      135.12      7.04 o 
   0  -6  34       77.56       68.01      8.82 o 
   1  -6  34      103.07      117.69     10.60 o 
   2  -6  34        6.29        3.58      3.66 o 
  -3  -5  34        3.56        2.71      1.46 o 
  -2  -5  34       70.32       71.10      5.36 o 
  -1  -5  34      115.22      119.23      6.60 o 
   0  -5  34       16.05       15.43      6.21 o 
   1  -5  34        0.01        0.61      1.99 o 
   2  -5  34       37.90       39.91      4.99 o 
   3  -5  34       53.07       54.91      4.25 o 
  -4  -4  34       20.40       30.56      4.78 o 
  -3  -4  34        0.70        1.35      1.33 o 
  -2  -4  34      156.32      140.49      6.06 o 
  -1  -4  34      658.22      599.38     25.93 o 
   0  -4  34        3.51        2.78      1.19 o 
   1  -4  34      156.54      146.29     10.17 o 
   2  -4  34       94.23       99.82      7.14 o 
   3  -4  34        7.12       10.67      7.33 o 
   4  -4  34      235.24      271.47     13.78 o 
  -4  -3  34       78.14       94.85      7.14 o 
  -3  -3  34        3.10        3.90      2.50 o 
  -2  -3  34       17.33       14.56      3.10 o 
  -1  -3  34       44.09       40.90      3.50 o 
   0  -3  34      162.61      178.84      9.56 o 
   1  -3  34      129.48      134.02      7.54 o 
   2  -3  34       23.38       27.27      2.89 o 
   3  -3  34       98.91      110.89      7.30 o 
   4  -3  34       14.73        3.69      4.73 o 
  -4  -2  34        0.18        0.30      1.17 o 
  -3  -2  34       12.59       13.45      2.23 o 
  -2  -2  34       21.36       21.07      1.95 o 
  -1  -2  34       50.01       50.95      3.38 o 
   0  -2  34       19.54       21.96      6.43 o 
   1  -2  34      118.32      101.70      8.98 o 
   2  -2  34       75.38       79.80      6.96 o 
   3  -2  34       18.48       18.43     10.33 o 
   4  -2  34       27.84       29.66      4.35 o 
  -5  -1  34        3.39        3.03      1.52 o 
  -4  -1  34       12.91       11.14      2.67 o 
  -3  -1  34       14.70       14.44      2.29 o 
  -2  -1  34        8.20        7.52      1.68 o 
  -1  -1  34       52.06       53.10      2.94 o 
   0  -1  34      106.65       92.87      6.26 o 
   1  -1  34       83.07       75.91      5.55 o 
   2  -1  34        0.31        0.44      0.88 o 
   3  -1  34       36.16       38.65      3.85 o 
   4  -1  34        1.25        1.28      1.14 o 
  -5   0  34       55.88       59.13      5.83 o 
  -4   0  34       30.45       35.81      3.39 o 
  -3   0  34        0.78        1.33      0.86 o 
  -2   0  34      110.08      100.50      5.73 o 
  -1   0  34       32.07       38.43      1.58 o 
   0   0  34      261.01      230.15      8.06 o 
   1   0  34      301.70      283.97      9.46 o 
   2   0  34        0.46        1.38      1.06 o 
   3   0  34       14.51       14.20      5.63 o 
   4   0  34        0.48        1.94      1.11 o 
  -5   1  34        4.99        4.25      2.20 o 
  -4   1  34        3.32        3.35      1.84 o 
  -3   1  34        0.01        0.47      0.85 o 
  -2   1  34        0.17       -0.45      1.53 o 
  -1   1  34       11.51        9.78      1.60 o 
   0   1  34        8.00        7.15      2.10 o 
   1   1  34        1.39        0.80      1.45 o 
   2   1  34        0.11        1.40      1.52 o 
   3   1  34        0.00       -2.00      2.05 o 
   4   1  34       15.21       13.23      3.38 o 
  -4   2  34       20.42       27.00      3.03 o 
  -3   2  34        7.50        4.34      1.37 o 
  -2   2  34      200.43      186.98      7.49 o 
  -1   2  34       24.16       29.40      2.05 o 
   0   2  34      759.88      731.43     34.61 o 
   1   2  34       69.09       61.39      9.29 o 
   2   2  34        1.17        0.46      1.70 o 
   3   2  34      561.52      715.26     46.99 o 
   4   2  34       63.57       70.74      7.13 o 
  -4   3  34       61.08       66.25      4.00 o 
  -3   3  34       16.40       23.59      2.77 o 
  -2   3  34        3.32        3.78      1.14 o 
  -1   3  34        0.12        1.55      0.74 o 
   0   3  34        3.70        2.14      1.36 o 
   1   3  34        0.13        0.40      1.12 o 
   2   3  34        0.97       -0.32      1.91 o 
   3   3  34       37.22       36.30      5.47 o 
  -4   4  34        0.02        1.34      0.99 o 
  -3   4  34       69.32       90.93      4.94 o 
  -2   4  34        1.54        1.87      0.94 o 
  -1   4  34       25.80       26.45      2.58 o 
   0   4  34       32.09       30.98      4.02 o 
   1   4  34       38.73       44.69      4.54 o 
   2   4  34        7.38       10.72      2.94 o 
   3   4  34       15.59       16.03      5.36 o 
  -3   5  34       12.77       13.54      3.45 o 
  -2   5  34        7.63        8.34      2.53 o 
  -1   5  34        1.45        1.72      0.90 o 
   0   5  34       12.59        9.44      3.21 o 
   1   5  34        9.97        2.35      2.92 o 
   2   5  34        3.08        0.90      1.94 o 
  -2  -6  35       54.64       59.01      6.74 o 
  -1  -6  35       43.50       43.25      5.50 o 
   0  -6  35        2.04        3.35      2.60 o 
   1  -6  35        5.42        5.58      2.23 o 
   2  -6  35        6.31        5.60      2.55 o 
  -3  -5  35       19.55       14.10      6.67 o 
  -2  -5  35        4.54        3.34      1.60 o 
  -1  -5  35      243.00      248.32     12.49 o 
   0  -5  35      131.54      137.10     10.75 o 
   1  -5  35       20.64       16.99      6.80 o 
   2  -5  35        5.33        6.88      2.79 o 
   3  -5  35       12.52       11.58      6.69 o 
  -3  -4  35       19.13       16.25      8.63 o 
  -2  -4  35        0.00       -0.27      1.86 o 
  -1  -4  35        0.95        1.30      2.04 o 
   0  -4  35      204.61      214.67     14.31 o 
   1  -4  35       93.26      109.94      8.60 o 
   2  -4  35       33.95       31.79     12.56 o 
   3  -4  35      242.92      271.65     22.12 o 
   4  -4  35       22.91       12.29     10.20 o 
  -4  -3  35        9.32        9.40      3.72 o 
  -3  -3  35       58.94       62.30      6.85 o 
  -2  -3  35       58.62       63.40      4.62 o 
  -1  -3  35       28.14       20.81      5.87 o 
   0  -3  35      215.97      211.72     14.66 o 
   1  -3  35       19.19       17.53      5.66 o 
   2  -3  35       19.79        9.93      4.81 o 
   3  -3  35      177.59      203.86     14.76 o 
   4  -3  35      301.69      361.97     16.94 o 
  -4  -2  35        0.22        0.66      1.28 o 
  -3  -2  35        3.77        3.34      1.68 o 
  -2  -2  35       51.34       53.68      2.73 o 
  -1  -2  35       13.46       12.09      3.04 o 
   0  -2  35       89.29       89.78      9.19 o 
   1  -2  35       70.86       65.96      7.04 o 
   2  -2  35        0.33       -0.35      1.86 o 
   3  -2  35       55.52       55.74      9.59 o 
   4  -2  35        0.18       -0.40      2.12 o 
  -4  -1  35      144.62      146.77      8.88 o 
  -3  -1  35        2.55        2.42      0.99 o 
  -2  -1  35      105.09       88.99      5.16 o 
  -1  -1  35      352.95      329.14      8.76 o 
   0  -1  35     1610.13     1551.12     66.30 o 
   1  -1  35       45.32       41.52      3.26 o 
   2  -1  35        0.50        5.15      2.50 o 
   3  -1  35       17.19       16.63      4.58 o 
   4  -1  35        6.07        7.78      2.34 o 
  -5   0  35        0.02        2.55      1.38 o 
  -4   0  35        3.42        2.62      1.28 o 
  -3   0  35        7.77        6.88      1.25 o 
  -2   0  35       41.13       38.13      2.22 o 
  -1   0  35        1.00        2.78      1.40 o 
   0   0  35        1.57        3.32      1.88 o 
   1   0  35       23.77       22.64      2.71 o 
   2   0  35        0.51        1.12      0.73 o 
   3   0  35        5.81        5.44      2.42 o 
   4   0  35        2.78        4.04      1.53 o 
  -4   1  35        1.83        2.49      1.48 o 
  -3   1  35        0.30        0.71      1.14 o 
  -2   1  35        2.78        2.27      1.11 o 
  -1   1  35      189.66      176.51      5.27 o 
   0   1  35       82.72       89.48      6.48 o 
   1   1  35        3.80        3.76      1.25 o 
   2   1  35        1.79        1.22      2.07 o 
   3   1  35      267.24      305.12     15.13 o 
   4   1  35       37.35       47.22      6.18 o 
  -4   2  35        6.38        8.07      2.48 o 
  -3   2  35        0.21        1.65      2.15 o 
  -2   2  35        3.83        3.69      1.33 o 
  -1   2  35        0.38        0.98      0.89 o 
   0   2  35        8.40        5.74      4.46 o 
   1   2  35        1.08        1.69      1.41 o 
   2   2  35        3.38        4.36      1.73 o 
   3   2  35        6.37        3.45      1.61 o 
   4   2  35        0.33        0.12      1.50 o 
  -4   3  35      123.33      143.01      6.91 o 
  -3   3  35       34.16       51.48      3.35 o 
  -2   3  35       54.91       51.97      3.35 o 
  -1   3  35       13.78        8.52      1.66 o 
   0   3  35       33.38       34.32      4.19 o 
   1   3  35       77.60       91.44      9.40 o 
   2   3  35        1.55        3.01      1.45 o 
   3   3  35      176.52      212.53      9.60 o 
  -3   4  35        9.01        9.72      1.80 o 
  -2   4  35        7.98        8.34      3.20 o 
  -1   4  35       30.11       32.97      3.90 o 
   0   4  35        4.05        5.06      2.24 o 
   1   4  35       10.42        9.38      2.08 o 
   2   4  35        0.78        2.28      1.67 o 
  -2   5  35       20.11       25.36      3.95 o 
  -1   5  35        0.06        0.34      0.70 o 
   0   5  35      474.44      538.94     16.26 o 
   1   5  35       55.11       53.54      7.39 o 
  -1  -6  36       15.18        8.40      2.73 o 
   0  -6  36      501.31      561.02     25.55 o 
  -2  -5  36        9.79        6.30      3.16 o 
  -1  -5  36      134.98      123.94      8.13 o 
   0  -5  36       71.98       82.43      9.19 o 
   1  -5  36        5.00        4.86      2.68 o 
   2  -5  36       36.37       38.72      6.98 o 
   3  -5  36       38.63       37.26      8.52 o 
  -3  -4  36       13.50        8.26      7.99 o 
  -2  -4  36        7.81        5.90      2.62 o 
  -1  -4  36        0.62        0.92      1.24 o 
   0  -4  36       38.73       34.26      4.78 o 
   1  -4  36        1.32        1.22      2.10 o 
   2  -4  36        6.72        7.62      5.23 o 
   3  -4  36       45.36       49.92      8.71 o 
  -4  -3  36        6.25        6.35      4.81 o 
  -3  -3  36       22.06       21.54     10.22 o 
  -2  -3  36        3.64        2.20      1.94 o 
  -1  -3  36       17.99       16.22      2.96 o 
   0  -3  36      115.75      102.31      8.39 o 
   1  -3  36      131.36      142.81      9.93 o 
   2  -3  36        1.16        3.66      1.78 o 
   3  -3  36       65.29       65.99     10.94 o 
   4  -3  36        0.25        0.85      2.39 o 
  -4  -2  36       12.97        9.11      3.66 o 
  -3  -2  36        5.48        4.32      1.15 o 
  -2  -2  36        0.55        1.26      1.01 o 
  -1  -2  36      218.87      247.54     11.81 o 
   0  -2  36      163.27      149.16      8.23 o 
   1  -2  36      143.43      142.86     10.33 o 
   2  -2  36       11.87       12.93      6.67 o 
   3  -2  36       35.19       38.82      4.78 o 
   4  -2  36        0.86        1.01      2.18 o 
  -4  -1  36        4.04        6.42      1.81 o 
  -3  -1  36       24.52       21.60      2.61 o 
  -2  -1  36       37.91       37.86      2.46 o 
  -1  -1  36       18.94       18.05      2.90 o 
   0  -1  36       60.19       53.66     14.66 o 
   1  -1  36       13.12       12.46      2.80 o 
   2  -1  36        0.29        1.95      1.58 o 
   3  -1  36       26.73       27.06      2.85 o 
   4  -1  36       11.05        8.50      6.69 o 
  -4   0  36        3.80        5.24      1.56 o 
  -3   0  36       36.74       31.40      2.25 o 
  -2   0  36        8.68        7.58      2.69 o 
  -1   0  36      646.20      624.71     16.43 o 
   0   0  36        2.85        5.65      1.61 o 
   1   0  36       77.40       71.29      5.26 o 
   2   0  36        3.57        2.99      1.19 o 
   3   0  36       44.72       51.25      4.01 o 
   4   0  36       27.52       38.99      4.87 o 
  -4   1  36        5.14        4.48      1.53 o 
  -3   1  36        0.81        2.45      1.20 o 
  -2   1  36        7.05        6.30      1.41 o 
  -1   1  36       14.50       15.45      1.61 o 
   0   1  36        0.00        1.17      0.97 o 
   1   1  36        0.06       -1.07      1.51 o 
   2   1  36        0.13        0.47      1.57 o 
   3   1  36        2.88        2.66      1.74 o 
   4   1  36        0.22       -0.12      1.31 o 
  -4   2  36       84.45       96.86      5.13 o 
  -3   2  36        0.98        1.54      1.02 o 
  -2   2  36        9.06        8.75      1.42 o 
  -1   2  36        6.60        7.38      1.94 o 
   0   2  36        0.17        0.13      1.17 o 
   1   2  36       34.12       33.24      7.18 o 
   2   2  36        0.36        0.58      1.61 o 
   3   2  36       86.08       97.64      6.37 o 
  -4   3  36       49.17       59.15      7.49 o 
  -3   3  36       18.21       20.09      3.11 o 
  -2   3  36       16.41       14.11      4.61 o 
  -1   3  36        0.43        0.61      1.02 o 
   0   3  36       11.28       12.26      2.06 o 
   1   3  36        3.63        2.95      1.69 o 
   2   3  36        3.56        4.30      1.98 o 
   3   3  36        0.06       -0.67      3.19 o 
  -3   4  36       90.28      107.50      3.77 o 
  -2   4  36        0.78        1.54      0.89 o 
  -1   4  36      193.28      233.17     11.15 o 
   0   4  36      209.71      240.47     14.06 o 
   1   4  36      148.54      162.07     10.97 o 
   2   4  36       16.62       27.01      5.22 o 
  -2   5  36        4.74        5.50      1.25 o 
  -1   5  36        4.32        3.38      1.31 o 
   0   5  36       24.12       19.96      8.68 o 
   1   5  36        6.36        8.48      3.16 o 
  -1  -6  37        0.00       -0.56      1.31 o 
   0  -6  37       32.05       20.21     13.20 o 
  -2  -5  37       76.52       63.17      6.01 o 
  -1  -5  37       58.01       63.65      5.77 o 
   0  -5  37      268.81      293.03     24.27 o 
   1  -5  37       11.39       11.26      8.13 o 
   2  -5  37        7.63       12.43      5.92 o 
  -3  -4  37       12.93        8.47      7.25 o 
  -2  -4  37       14.56        8.96      5.72 o 
  -1  -4  37        1.95        2.21      1.19 o 
   0  -4  37      137.22      131.50      8.23 o 
   1  -4  37       97.98      106.88      8.50 o 
   2  -4  37        1.32        4.28      2.63 o 
   3  -4  37       51.44       52.79      9.37 o 
  -4  -3  37        9.54        5.50      4.78 o 
  -3  -3  37        9.00        7.54      6.08 o 
  -2  -3  37       60.93       64.62      8.14 o 
  -1  -3  37        6.86        6.79      2.44 o 
   1  -3  37       62.78       59.85      6.53 o 
   2  -3  37        8.42        4.65      2.26 o 
   3  -3  37       12.97       10.97      6.67 o 
  -4  -2  37        6.46        8.60      5.55 o 
  -3  -2  37       20.93       23.82      2.74 o 
  -2  -2  37       99.36      105.65      7.78 o 
  -1  -2  37       19.90       12.38      7.05 o 
   0  -2  37        4.38        4.06      3.51 o 
   1  -2  37       32.82       27.17     27.88 o 
   2  -2  37        0.37        1.06      2.58 o 
   3  -2  37        0.41        2.68      2.58 o 
   4  -2  37        0.00        0.58      1.33 o 
  -4  -1  37       39.65       43.81      6.36 o 
  -3  -1  37        5.02        4.65      2.33 o 
  -2  -1  37        0.25        1.16      0.88 o 
  -1  -1  37      389.41      382.12     14.43 o 
   0  -1  37       12.07        8.94      1.57 o 
   1  -1  37       12.96       13.15      2.46 o 
   2  -1  37        6.29        8.57      2.11 o 
   3  -1  37       52.05       63.78      6.67 o 
   4  -1  37      111.57      118.33      7.36 o 
  -4   0  37        1.91        4.47      1.67 o 
  -3   0  37        3.58        1.64      1.21 o 
  -2   0  37        9.81        7.24      1.47 o 
  -1   0  37        0.35        1.25      1.05 o 
   0   0  37        1.46        1.93      1.33 o 
   1   0  37        8.87        7.17      3.39 o 
   2   0  37       12.05       11.81      4.13 o 
   3   0  37        9.65        9.00      3.05 o 
   4   0  37       17.23       12.37      3.21 o 
  -4   1  37       19.13       16.92      7.66 o 
  -3   1  37        0.01        1.06      0.86 o 
  -2   1  37       19.26       20.60      1.79 o 
  -1   1  37       86.78       86.77      4.09 o 
   0   1  37       32.55       36.65      3.17 o 
   1   1  37        5.96        9.34      1.94 o 
   2   1  37        8.98       16.07      4.40 o 
   3   1  37       40.53       53.24      5.04 o 
  -4   2  37       13.42       15.36      4.74 o 
  -3   2  37        3.10        5.59      1.58 o 
  -2   2  37        4.70        3.16      1.10 o 
  -1   2  37        1.30        2.16      1.16 o 
   0   2  37        0.16        0.31      0.92 o 
   1   2  37        0.10        0.09      1.52 o 
   2   2  37        2.98        4.00      1.26 o 
   3   2  37        1.40        1.02      1.23 o 
  -3   3  37       34.42       39.28      4.20 o 
  -2   3  37        0.32        0.64      1.02 o 
  -1   3  37      112.51      121.53      5.73 o 
   0   3  37      163.56      189.02      8.05 o 
   1   3  37        0.73        3.80      1.47 o 
   2   3  37        3.74        5.31      2.58 o 
   3   3  37       51.41       51.60      5.28 o 
  -3   4  37        0.26        0.69      1.12 o 
  -2   4  37       13.86       10.94      4.52 o 
  -1   4  37        6.04        4.49      1.76 o 
   0   4  37        6.37        7.33      2.44 o 
   1   4  37       27.66       22.99      6.04 o 
   2   4  37       28.06       36.10      3.94 o 
  -1   5  37      251.68      250.12      9.08 o 
   0   5  37       82.59       80.90      5.35 o 
  -2  -5  38        9.21        7.05      3.84 o 
  -1  -5  38       37.97       35.11      4.51 o 
   0  -5  38       32.20       41.13      7.41 o 
   1  -5  38       20.58       19.70      9.19 o 
   2  -5  38        4.88        5.84      3.21 o 
  -3  -4  38        1.61        1.78      1.14 o 
  -2  -4  38       10.55        9.54      1.91 o 
  -1  -4  38       34.24       25.66      6.70 o 
   0  -4  38       41.24       38.82      4.99 o 
   1  -4  38        7.47        6.03      2.87 o 
   2  -4  38        4.93        5.47      3.64 o 
   3  -4  38      102.42      117.32      7.33 o 
  -3  -3  38       40.52       43.50      7.70 o 
  -2  -3  38        4.51        4.77      1.55 o 
  -1  -3  38        3.80        3.15      2.20 o 
   0  -3  38       47.10       44.16     15.27 o 
   1  -3  38       74.17       79.13      6.40 o 
   2  -3  38        1.28        0.50      1.30 o 
   3  -3  38       10.71        7.22      4.35 o 
  -4  -2  38        0.00        1.25      1.97 o 
  -3  -2  38       48.96       51.28      6.85 o 
  -2  -2  38      167.98      171.05      7.07 o 
  -1  -2  38      892.95      877.77     37.71 o 
   0  -2  38       62.79       65.32      6.85 o 
   1  -2  38       42.43       48.33      5.82 o 
   2  -2  38       31.18       33.49      4.38 o 
   3  -2  38        0.95        2.02      2.63 o 
  -4  -1  38        0.02       -0.16      1.59 o 
  -3  -1  38       20.28       13.66      5.59 o 
  -2  -1  38       10.09        8.18      1.86 o 
  -1  -1  38        5.80        6.16      2.24 o 
   0  -1  38       30.30       26.65      2.00 o 
   1  -1  38        0.09        0.46      0.89 o 
   2  -1  38        3.34        2.84      1.62 o 
   3  -1  38       23.94       24.30      7.57 o 
   4  -1  38        0.00       -0.42      3.11 o 
  -4   0  38       65.33       73.31      6.29 o 
  -3   0  38       26.34       20.51      7.53 o 
  -2   0  38        2.24        1.96      1.31 o 
  -1   0  38       23.01       22.35      3.31 o 
   0   0  38       44.24       41.46      2.93 o 
   1   0  38      114.65      124.00      6.43 o 
   2   0  38        1.79        1.96      1.84 o 
   3   0  38       12.56       10.56      5.12 o 
  -4   1  38       16.48       13.13      7.23 o 
  -3   1  38        1.99        2.87      1.26 o 
  -2   1  38        0.28       -0.09      1.15 o 
  -1   1  38        1.34        1.05      1.16 o 
   0   1  38        0.03        1.48      1.63 o 
   1   1  38        0.28        0.14      1.82 o 
   2   1  38        4.62        4.96      1.94 o 
   3   1  38        0.02        0.29      2.01 o 
  -4   2  38       36.65       49.66      5.10 o 
  -3   2  38        8.09       11.45      2.31 o 
  -2   2  38      119.32      121.05      5.40 o 
  -1   2  38        4.23        1.25      1.13 o 
   0   2  38       11.26        7.76      2.97 o 
   1   2  38        0.06        2.50      1.19 o 
   2   2  38       41.39       50.25      4.74 o 
   3   2  38       27.01       30.94      5.46 o 
  -3   3  38        9.45        9.77      2.50 o 
  -2   3  38        0.30        2.11      0.75 o 
  -1   3  38        2.95        2.52      1.07 o 
   0   3  38        5.75        3.92      2.03 o 
   1   3  38        0.54        1.06      1.45 o 
   2   3  38        0.16        1.15      1.30 o 
  -2   4  38        8.63        3.27      1.39 o 
  -1   4  38      506.13      546.13     11.69 o 
   0   4  38      237.93      250.93     11.14 o 
   1   4  38      165.39      222.48     11.87 o 
  -1  -5  39       70.46       69.23      6.56 o 
   0  -5  39        0.39        2.97      1.75 o 
   1  -5  39       54.30       56.24      7.97 o 
  -2  -4  39       47.27       47.94      5.87 o 
  -1  -4  39        8.89        7.51      5.20 o 
   0  -4  39       25.56       22.04      9.13 o 
   1  -4  39       26.93       23.58     12.75 o 
   2  -4  39        2.65        4.01      2.52 o 
  -3  -3  39        1.82        1.38      1.97 o 
  -2  -3  39        2.98        2.12      2.50 o 
  -1  -3  39       11.95       12.00      2.10 o 
   0  -3  39        2.38        2.44      2.55 o 
   1  -3  39       83.66       91.21      7.86 o 
   2  -3  39       11.61       12.61      3.80 o 
   3  -3  39       75.82       96.76      6.16 o 
  -3  -2  39       10.00        8.02      5.36 o 
  -2  -2  39       13.53        9.35      4.01 o 
  -1  -2  39        0.10        4.81      4.49 o 
   0  -2  39        0.75        1.27      2.42 o 
   1  -2  39       16.92       14.39      6.05 o 
   2  -2  39       10.73       11.45      6.80 o 
   3  -2  39        0.85        5.07      2.71 o 
  -4  -1  39        2.24        1.60      1.56 o 
  -3  -1  39       18.72       15.25      4.61 o 
  -2  -1  39      759.89      733.78     36.95 o 
  -1  -1  39      151.01      136.68      6.76 o 
   0  -1  39      415.32      420.07     18.48 o 
   1  -1  39       24.20       14.67      5.04 o 
   2  -1  39        7.46        9.67      6.11 o 
   3  -1  39      117.19      141.70      9.51 o 
  -4   0  39        3.24        6.11      1.78 o 
  -3   0  39        9.68        9.93      1.78 o 
  -2   0  39        0.13       -0.10      1.02 o 
  -1   0  39        3.03        2.08      1.09 o 
   0   0  39        1.23        3.47      1.72 o 
   1   0  39        0.30        1.34      1.77 o 
   2   0  39       12.05        8.45      3.63 o 
   3   0  39        8.23        5.25      3.64 o 
  -4   1  39      149.47      184.06      7.25 o 
  -3   1  39      177.12      201.39     12.60 o 
  -2   1  39       26.16       27.62      3.21 o 
  -1   1  39       87.59       90.06      4.45 o 
   0   1  39       16.71       17.72      2.56 o 
   1   1  39       15.35       21.77      2.78 o 
   2   1  39        7.97       10.49      2.20 o 
   3   1  39       60.11       61.74      6.16 o 
  -3   2  39       28.54       39.02      4.97 o 
  -2   2  39        0.54        1.01      0.89 o 
  -1   2  39        3.39        2.12      1.07 o 
   0   2  39        1.12        1.16      1.19 o 
   1   2  39        0.04        0.66      1.16 o 
   2   2  39        4.50        3.48      1.51 o 
   3   2  39        0.16       -0.53      1.66 o 
  -3   3  39        9.09        9.13      5.03 o 
  -2   3  39        5.39        3.21      0.92 o 
  -1   3  39       45.77       42.81      4.26 o 
   0   3  39       27.70       28.04      4.53 o 
   1   3  39       13.09       21.19      7.31 o 
   2   3  39        4.39        4.13      2.19 o 
  -2   4  39        2.69        2.50      1.00 o 
  -1   4  39       11.84        7.11      2.27 o 
   0   4  39       24.52       28.55      5.20 o 
   1   4  39        2.53        1.62      1.84 o 
  -1  -5  40        1.84        1.97      2.79 o 
   0  -5  40        9.41        7.75      3.96 o 
   1  -5  40       47.49       52.18      7.59 o 
  -2  -4  40       10.41        5.87      2.81 o 
  -1  -4  40       22.16       12.24      7.46 o 
   0  -4  40       53.90       57.09      8.55 o 
   1  -4  40      208.95      212.97     13.86 o 
   2  -4  40       69.07       75.65      6.45 o 
  -3  -3  40       59.09       61.79      8.26 o 
  -2  -3  40        5.34        5.62      2.14 o 
  -1  -3  40        0.46        1.12      1.35 o 
   0  -3  40       25.13       14.55     10.28 o 
   1  -3  40        0.09        1.38      1.49 o 
   2  -3  40        0.15        1.17      1.78 o 
   3  -3  40       18.04       14.95     12.53 o 
  -3  -2  40        0.95        2.42      1.09 o 
  -2  -2  40       14.81       11.35      4.99 o 
  -1  -2  40       24.17       24.11      8.92 o 
   0  -2  40       10.25       10.22      3.29 o 
   1  -2  40        9.36        9.93      3.88 o 
   2  -2  40       47.91       54.81      7.17 o 
   3  -2  40        3.20        1.49      2.55 o 
  -3  -1  40        0.01       -0.08      1.83 o 
  -2  -1  40        0.41        0.51      1.96 o 
  -1  -1  40        4.19        3.77      1.23 o 
   0  -1  40        1.36        2.91      1.39 o 
   1  -1  40        3.50        5.66      2.66 o 
   2  -1  40        6.28        8.18      2.34 o 
   3  -1  40        1.49        1.65      2.97 o 
  -3   0  40       26.19       19.92      6.33 o 
  -2   0  40       25.94       20.42      1.57 o 
  -1   0  40       67.64       66.33      9.16 o 
   0   0  40      103.90      102.26     11.60 o 
   1   0  40       12.73       10.91      2.89 o 
   2   0  40        6.71        6.87      1.98 o 
   3   0  40      564.64      664.99     21.22 o 
  -3   1  40        5.10        3.59      1.45 o 
  -2   1  40        5.80        7.52      1.48 o 
  -1   1  40        2.71        3.33      1.62 o 
   0   1  40        0.35        0.76      1.54 o 
   1   1  40        0.79        1.87      1.68 o 
   2   1  40        0.42        2.07      1.92 o 
   3   1  40        1.41        2.86      1.68 o 
  -3   2  40      135.40      158.49      6.28 o 
  -2   2  40       42.89       41.70      3.39 o 
  -1   2  40        6.75        4.79      1.49 o 
   0   2  40       28.78       30.64      2.91 o 
   1   2  40      290.81      335.21     19.80 o 
   2   2  40      232.37      277.80     12.22 o 
  -2   3  40       32.81       28.30      4.55 o 
  -1   3  40        0.94        1.80      1.03 o 
   0   3  40        4.47        4.35      1.95 o 
   1   3  40        0.94       -0.62      1.92 o 
   2   3  40        0.34        1.33      2.03 o 
  -1   4  40        0.03        1.61      1.47 o 
   0   4  40       31.16       36.75      4.06 o 
  -2  -4  41        3.14        2.62      1.53 o 
  -1  -4  41        1.64        3.16      2.44 o 
   0  -4  41        3.80        2.23      2.50 o 
   1  -4  41        3.09        3.93      3.27 o 
   2  -4  41        1.07        0.93      1.65 o 
  -2  -3  41      403.58      392.78     16.63 o 
  -1  -3  41        0.53        2.50      1.83 o 
   0  -3  41       11.57        9.03      5.42 o 
   1  -3  41        0.04        1.41      1.62 o 
   2  -3  41       78.25       99.90      9.27 o 
  -3  -2  41        9.94        3.80      4.14 o 
  -2  -2  41        0.71        1.17      1.33 o 
  -1  -2  41        3.51        3.72      1.57 o 
   0  -2  41        1.45        1.41      2.34 o 
   1  -2  41        6.19        4.46      2.23 o 
   2  -2  41       42.68       46.31      8.07 o 
   3  -2  41       23.82       27.40      4.91 o 
  -3  -1  41       25.72       20.85      5.48 o 
  -2  -1  41      191.01      185.84      8.94 o 
  -1  -1  41       29.68       30.91      3.71 o 
   0  -1  41        7.41        9.43      4.06 o 
   1  -1  41        6.63        8.34      5.68 o 
   2  -1  41        0.33        2.50      2.04 o 
   3  -1  41      131.69      152.98      8.95 o 
  -3   0  41       51.52       61.87      3.83 o 
  -2   0  41       16.99       22.69      3.86 o 
  -1   0  41        1.13        2.47      1.32 o 
   0   0  41        1.70        4.22      1.68 o 
   1   0  41        0.74        2.15      1.46 o 
   2   0  41        0.45        1.94      1.40 o 
   3   0  41       26.53       25.48      3.57 o 
  -3   1  41       94.20      109.49      5.65 o 
  -2   1  41       10.37        6.53      3.11 o 
  -1   1  41       20.91       26.70      2.65 o 
   0   1  41       19.45       24.81      2.98 o 
   1   1  41       22.41       27.78      3.10 o 
   2   1  41        6.16        7.18      2.04 o 
  -3   2  41       32.54       29.28      8.05 o 
  -2   2  41        3.76        3.93      0.99 o 
  -1   2  41        0.96        0.87      1.60 o 
   0   2  41        0.76        1.13      2.03 o 
   1   2  41        5.09        5.62      1.77 o 
   2   2  41        0.01       -1.16      2.22 o 
  -2   3  41      212.26      215.12      7.12 o 
  -1   3  41      103.83      131.43      6.77 o 
   0   3  41       66.38       75.06      4.38 o 
   1   3  41        9.65        9.43      3.96 o 
  -1  -4  42       55.44       58.98      8.60 o 
   0  -4  42       15.61       12.67      6.88 o 
   1  -4  42       34.80       36.96      5.90 o 
  -2  -3  42       15.26        8.99      5.24 o 
  -1  -3  42        1.64        0.96      1.27 o 
   0  -3  42       18.43       12.35      6.19 o 
   1  -3  42       15.92       17.07      7.54 o 
   2  -3  42       10.52       11.55      7.41 o 
  -2  -2  42      187.48      172.72      7.82 o 
  -1  -2  42       89.02       77.17      7.51 o 
   0  -2  42       75.71       71.94      6.90 o 
   1  -2  42       20.99       24.75      4.12 o 
   2  -2  42        0.81        2.60      2.66 o 
  -3  -1  42        7.56        7.49      2.54 o 
  -2  -1  42        3.89        3.68      1.50 o 
  -1  -1  42        0.18        0.77      1.49 o 
   0  -1  42        4.68        7.70      2.52 o 
   1  -1  42        0.00        1.94      2.18 o 
   2  -1  42        1.87        3.56      3.53 o 
  -3   0  42        0.91        0.45      1.02 o 
  -2   0  42       31.46       32.97      4.00 o 
  -1   0  42       42.98       39.93      4.04 o 
   0   0  42       20.98       20.36      4.32 o 
   1   0  42       65.16       72.71      4.95 o 
   2   0  42       64.72       73.38      4.18 o 
  -3   1  42        1.70        2.66      1.51 o 
  -2   1  42       17.42       17.44      3.74 o 
  -1   1  42        0.62        1.65      1.89 o 
   0   1  42        0.08        1.63      2.17 o 
   1   1  42        1.43        2.65      1.76 o 
   2   1  42        0.00        0.65      1.14 o 
  -2   2  42        9.86        6.15      2.30 o 
  -1   2  42       14.17       17.72      7.44 o 
   0   2  42       26.87       26.35      3.87 o 
   1   2  42      111.61      149.98      7.46 o 
  -1   3  42        0.74        3.17      1.75 o 
   0   3  42        0.06        0.46      1.24 o 
   0  -4  43        2.68        3.24      2.39 o 
  -1  -3  43       19.04       12.67     10.81 o 
   0  -3  43       59.18       60.28      5.18 o 
   1  -3  43        8.93        6.90      3.16 o 
  -2  -2  43        0.74        1.29      1.21 o 
  -1  -2  43        0.24        0.53      1.25 o 
   0  -2  43        1.46        2.42      1.73 o 
   1  -2  43        0.04        2.18      1.81 o 
   2  -2  43       12.49       12.69      4.78 o 
  -2  -1  43      128.07      127.78      7.74 o 
  -1  -1  43       62.88       60.73      8.02 o 
   0  -1  43       85.36       81.71      7.89 o 
   1  -1  43       13.57       15.27      7.59 o 
   2  -1  43      223.76      263.39     13.36 o 
  -2   0  43        0.56        1.33      0.99 o 
  -1   0  43        1.37        0.88      1.42 o 
   0   0  43        1.40        4.80      2.29 o 
   1   0  43        0.09        0.45      0.88 o 
   2   0  43        7.54        9.29      1.75 o 
  -2   1  43       19.39       11.08      5.21 o 
  -1   1  43        0.54        2.37      1.68 o 
   0   1  43      267.92      284.82     12.34 o 
   1   1  43       39.69       53.84      3.45 o 
   2   1  43       18.23       18.77      5.04 o 
  -2   2  43        3.67        4.68      1.47 o 
  -1   2  43        0.02        1.18      1.39 o 
   0   2  43       10.67        9.73      3.33 o 
   1   2  43        2.64        3.54      2.02 o 
  -1  -3  44        0.32       -0.48      2.23 o 
   1  -3  44       10.10       10.99      6.98 o 
  -2  -2  44      131.87      132.24      7.73 o 
  -1  -2  44       23.49       25.73      7.38 o 
   0  -2  44        2.62        3.82      2.87 o 
   1  -2  44        0.57       -1.94      2.50 o 
  -2  -1  44       29.68       35.34      5.23 o 
  -1  -1  44        7.48       11.50      3.74 o 
   0  -1  44        2.92        6.37      3.48 o 
   1  -1  44        5.78        3.56      2.58 o 
  -2   0  44       61.66       69.29      4.97 o 
  -1   0  44        8.70        8.64      2.12 o 
   0   0  44        2.01        2.13      1.31 o 
   1   0  44      223.55      266.57     11.45 o 
  -2   1  44        1.87        2.36      1.27 o 
  -1   1  44        0.87        0.23      1.29 o 
   0   1  44        0.07        3.65      2.75 o 
   1   1  44        0.24        0.34      1.67 o 
  -1   2  44       54.61       46.18      6.63 o 
   0   2  44        5.88        6.58      1.94 o 
  -1  -2  45        0.69        1.75      2.50 o 
   0  -2  45        0.02        3.72      3.40 o 
   1  -2  45        1.35       -1.01      2.71 o 
  -1  -1  45       91.24       89.12      6.48 o 
   0  -1  45      134.37      148.71      8.66 o 
   1  -1  45       22.93       23.21      7.09 o 
  -1   0  45        5.18        3.13      2.04 o 
   0   0  45       18.42       17.63      6.16 o 
   1   0  45        0.72        3.12      1.67 o 
  -1   1  45       33.41       15.50      8.91 o 
   0   1  45        0.44        1.60      1.45 o 
                                                 
